# Supplementary material for: A qualitative assessment of the context and enabling environment for the control of Taenia solium infections in endemic settings
Source: PLoS Negl Trop Dis. 2021 Jun 11;15(6):e0009470. doi: 10.1371/journal.pntd.0009470 (PMC8221787; doi:10.1371/journal.pntd.0009470)
Supplement: S1 Data — (XLSX) [file pntd.0009470.s005.xlsx]

## Sheet: study charecteristics
Study ID	Authors	Title	Journal	Year of publication	Study design (1= RCT, 2 = other)	year_work	What was studied	Important conclusions of the paper?	limitation of the study	Final inclusion
Ngowi2007	Ngowi, H. A.; Mlangwa, J. E. D.; Carabin, H.; Mlozi, M. R. S.; Kassuku, A. A.; Kimera, S. I.; Willingham, A. L., III	Financial efficiency of health and pig management education intervention in controlling porcine cysticercosis in Mbulu District, northern Tanzania	Livestock Research for Rural Development	2007	not reported	2002 and 2005	Financial efficiency of health and pig management education intervention	the health and pig management education intervention would have a significant financial benefit to the smallholder pig farmers in Mbulu District [NPV: US $3507 (95% CI: 3421 to 3591); IRR: 370%].	none stated
Ngowi2009	Ngowi, HA; Mlangwa, J ED; Mlozi, M RS; Tolma, EL; Kassuku, AA; Carabin, H; Willingham III, Arve Lee	Implementation and evaluation of a health-promotion strategy for control of Taenia solium infections in northern Tanzania	International Journal of Health Promotion and Education	2009	RCT	2002 - 2004	evaluation of a helath education promotion model	The PROCEDE-PROCEED Model may provide an efficient means for designing, implimenting and evaluation effective strategies for the control of taenia solium infections	none stated
Ngowi2011	H A Ngowi, E M Mkupasi, F P Lekule*, A L Willingham III** and S M Thamsborg**	Impact of farmer education on their knowledge, attitudes, and practices in southern Tanzania practices in southern Tanzania: a case for Taenia solium control	Livestock Research for Rural Development- short communication	2011	quasi-experimental study design with pre- and post-intervention assessments of samerespondents to obtain paired data.	2008	Impact of farmer education on their knowledge, attitudes, and practices	The study revealed that health education intervention significantly improved the knowledge and attitudes towards Taenia solium control (P < 0.001)	not stated
Ngowi2008	Ngowi, H. A.; Carabin, H.; Kassuku, A. A.; Mlozi, M. R. S.; Mlangwa, J. E. D.; Willingham, A. L., III	A health-education intervention trial to reduce porcine cysticercosis in Mbulu District, Tanzania	Preventive Veterinary Medicine	2008	a randomised community controlled trial	April 2002 and July 2004.	effectiveness of health and pigmanagement education intervention in reducing the incidence rate of porcine cysticercosis caused by Taenia solium	Knowledge about the transmission and prevention of porcine cysticercosis was improved >42% in both groups when measured 10–12 months post-intervention.The health-education intervention in this study led to an important reduction in the incidence rate of porcine cysticercosis (incidence rate ratio 0.57) despite minimal improvement in behaviours related to its transmission.	not stated	include
Pawlowski1990	Pawlowski, Z. S.	Efficacy of low doses of praziquantel in taeniasis	Acta Trop	1990	a review	not reported	low doses of praziquatel	5 or 10mg of PZQ/kg in individual cases of taeniasis and 2.5mg PZQ/kg in endemic areas	not stated	exclude
Plancarte1999	Plancarte, A.; Flisser, A.; Gauci, C. G.; Lightowlers, M. W.	Vaccination against Taenia solium cysticercosis in pigs using native and recombinant oncosphere antigens	Int J Parasitol	1999	experiment	not reported	Vaccination against Taenia solium cysticercosis	Vaccination of pigs with antigens derived from oncospheres induced a high level of protection against challenge infection with T. solium eggs.	not stated
Pondja2012	Pondja, A.; Neves, L.; Mlangwa, J.; Afonso, S.; Fafetine, J.; Willingham 3rd, A. L.; Thamsborg, S. M.; Johansen, M. V.	Use of oxfendazole to control porcine cysticercosis in a high-endemic area of Mozambique	Plos neglected tropical diseases	2012	A randomized controlled field trial	August 2008 and May 2009,	Use of Oxfendazole	There was a significant reduction in the risk of T. solium cysticercosis if pigs were treated with OFZ	not stated
Sarti2000	Sarti, E.; Schantz, P. M.; Avila, G.; Ambrosio, J.; Medina-Santillán, R.; Flisser, A.	Mass treatment against human taeniasis for the control of cysticercosis: a population-based intervention study	Transactions of the Royal Society of Tropical Medicine and Hygiene	2000	a population based intervention study	1991 to 1996	mass treatment with praziquantel as a single dose	impact of mass treatment with praziquantel was demonstrated- should not be given at doses less than 10mg/kg	not stated
Sciutto1995	Sciutto, E; Aluja, A; Fragoso, G; Rodarte, LF; Hernández, M; Villalobos, MN; Padilla, A; Keilbach, N; Baca, M; Govezensky, T	Immunization of pigs against Taenia solium cysticercosis: factors related to effective protection	Veterinary parasitology	1995	experimental trial	not reported	vaccination with antigens from taenia crassiceps metacestodes			Exclude because it is an experiment
Sciutto2006	Sciutto, E.; Morales, J.; Martínez, J. J.; Toledo, A.; Villalobos, M. N.; Cruz-Revilla, C.; Meneses, G.; Hernández, M.; Díaz, A.; Rodarte, L. F.; Acero, G.; Gevorkian, G.; Manoutcharian, K.; Paniagua, J.; Fragoso, G.; Fleury, A.; Larralde, R.; Aluja, A. S. de; Larralde, C.	Further evaluation of the synthetic peptide vaccine S3Pvac against Taenia solium cysticercosis in pigs in an endemic town of Mexico	Parasitology	2007	Vaccination trial	2001	effectiveness of the vaccine under endemic field conditions	there is limited usefulness of single vaccination as the sole means of interrupting Taenia solium transmission in an endemic region.	not stated	include
Steinmann2011	Steinmann, P.; Utzinger, J.; Du, ZunWei; Jiang, JinYong; Chen, JiaXu; Hattendorf, J.; Zhou, Hui; Zhou, XiaoNong	Efficacy of single-dose and triple-dose albendazole and mebendazole against soil-transmitted helminths and Taenia spp.: a randomized controlled trial	PLoS ONE	2011	A Randomized Controlled Trial	2008	Efficacy of Single-Dose and Triple-Dose Albendazole and Mebendazole	Single-dose oral albendazole is more efficacious against hookworm than mebendazole. Triple dose regimes cured Taenia spp., single dose cured half only	not stated	include
Steinmann2015	Steinmann, P.; Yap, P.; Utzinger, J.; Du, Z. W.; Jiang, J. Y.; Chen, R.; Wu, F. W.; Chen, J. X.; Zhou, H.; Zhou, X. N.	Control of soil-transmitted helminthiasis in Yunnan province, People's Republic of China: experiences and lessons from a 5-year multi-intervention trial	Acta Trop	2015	a prospective community-basedinterventionstudy	2007 to 2013	Theinterventions consisted of(i)initialhealtheducationatstudyinceptionandsystematictreatmentofallindividualsaged ≥2 yearsonceeveryyearwithasingledoseofalbendazole;(ii initialhealtheducationandbi-annual albendazole administration;and(iii)bi-annualtreatmentcoupledwithlatrineconstructionatfamily level andregularhealtheducation	asustainable control of soil-transmitted helminth infections necessitates measures to reduce faecal environmental contamination to complement mass drug administration,The integrated control package resulted in greater prevalence reductions compared to annual deworming alone	not stated	include
Trevisan2017	Trevisan, Chiara; Fèvre, Eric M.; Owiny, Maurice	Minyoo Matata - The Vicious Worm - A Taenia solium Computer-Based Health-Education Tool - in Swahili	Trends in Parasitology	2017	n/a	n/a	The vicious worm	n/a	n/a	do not include
Vargas-Calla2016	Vargas-Calla, Ana; Gomez-Puerta, Luis A.; Calcina, Juan; Gonzales-Viera, Omar; Gavidia, Cesar; Lopez-Urbina, Maria T.; Garcia, Hector H.; Gonzalez, Armando E.	Evaluation of activity of triclabendazole against Taenia solium metacestode in naturally infected pigs	Asian Pacific Journal of Tropical Medicine	2016	Not clearly stated -but described as RCT	not reported	Evaluation of activity of triclabendazole against Taenia solium	triclabendazole(TCBZ) is not an efficacious drug against Taenia solium cysticercosis in swine using a single dose. efficacy of a single dose of OFZ for muscle cysticercosis cysts confirmed.	not reported	include
Zhao1999	Zhao, ZhongPing; Liu, Xin; Wan, GongQun; Gao, ChangLan; Li, GuiPing; Li, Wen; Deng, XuLi; Li, DengJun; Chen, XiXin; Xu, FengQuan; Yang, BaoJin	Studies on community control strategies for taeniasis/cysticercosis in Shandong province	Chinese Journal of Parasitic Disease Control	1999						No full article- to look for authors contact
Alexander2012	Alexander, A. M.; Mohan, V. R.; Muliyil, J.; Dorny, P.; Rajshekhar, V.	Changes in knowledge and practices related to taeniasis/cysticercosis after health education in a south Indian community	International Health	2012	not stated	december 2009 to January, 2010	effect of health education on changes in knowledge and practices	The health education given on prevention of taeniasis and cysticercosis was useful in improving the knowledge and practices of the community and also in diagnosing taeniasis through self-reporting.	The repeat survey was not done among the same subjects as the baseline survey as we did not expect to get the same students again during the post-intervention survey	include
Allan1997	Allan, J. C.; Velasquez-Tohom, M.; Fletes, C.; Torres-Alvarez, R.; Lopez-Virula, G.; Yurrita, P.; de Alfaro, H. Soto; Rivera, A.; Garcia-Noval, J.	Mass chemotherapy for intestinal Taenia solium infection: effect on prevalence in humans and pigs	Transactions of the Royal Society of Tropical Medicine and Hygiene	1997	before and after intervention study	august 1994 to february, 1995	effect of mass chemotherapy on treatment of taenia solium infections	All tapeworms that could be identified to the species level were T solium. Similarly, the seroprevalence of antibodies to cysticercosis in pigs declined from 55% before treatment to 7% 10 months after treatment, once again a significant decrease	Most of the animals sampled after the ‘mass‘ treatment (81%; 243/300) were-aged 10 months or less, and hence had been born after mass treatment had been carried out.	include
Ash2017	Ash, Amanda; Okello, Anna; Khamlome, Boualam; Inthavong, Phouth; Allen, John; Thompson, RC Andrew	Controlling Taenia solium and soil transmitted helminths in a northern Lao PDR village: impact of a triple dose albendazole regime	Acta tropica	2017	before and after intervention study	october, 2013 and march 2014	effects of A triple dose albendazole 400 mg on taenia spp. and STHs infections	A triple dose albendazole 400 mg treatment regime achieved a significantreduction in the level of taeniasis whilst simultaneously reducing the STH burden within the village	varying proportion of uniden-tified faecal samples were obtained throughout the monitoringperiod, the statistically significant reduction in both T. solium andSTH prevalence indicate that the sampling frame was sufficient todetect an effect from chemotherapy treatment. The results fromthis sample set should therefore be considered as representativefor the treated village population.	include
Assana2010	Assana, E.	TSOL18 Vaccine Antigen of Taenia solium: Development of Monoclonal Antibodies and Field Testing of the Vaccine in Cameroon	Tropicultura	2010						Exclude it’s a summary of thesis
Assana&Kyngdon2010	Assana, E.; Kyngdon, C. T.; Gauci, C. G.; Geerts, S.; Dorny, P.; Deken, R. de; Anderson, G. A.; Zoli, A. P.; Lightowlers, M. W.	Elimination of Taenia solium transmission to pigs in a field trial of the TSOL18 vaccine in Cameroon	International Journal for Parasitology	2010	a pilot Field trial	October 2008 to July 2009	a vaccine field trial of TSOL18 vaccine against taenia cysticercosis	Combined application of TSOL18 vaccination and a single oxfendazole treatment in pigs may be a relatively simple and sustainable procedure that has the potential to control T. solium transmission in endemic areas and, indirectly, reduce the number of new cases of neurocysticercosis in humans.		include
Bardosh2014	Bardosh, K.; Inthavong, P.; Xayaheuang, S.; Okello, A. L.	Controlling parasites, understanding practices: the biosocial complexity of a One Health intervention for neglected zoonotic helminths in northern Lao PDR	Soc Sci Med	2014						exclude- it’s an ethnographic study exporing transmisson dynamics on t.solium
Beam2018	Beam, M.; Spencer, A.; Fernandez, L.; Atto, R.; Muro, C.; Vilchez, P.; Gamboa, R.; Olaya, S.; Ayvar, V.; Gonzalez, A. E.; et al.,	Barriers to participation in a community-Based program to control transmission of Taenia solium in Peru	American journal of tropical medicine and hygiene	2018	prospective trial- Field trial testing Community based control program	not reported	Surveillance and targeted intervention around infected pigs (ring control strategy) through a community based program- surveillance and response activities done by the communities	Despite 14 case reports, community-based replication of ring control strategy did not replicate prior results. After 12 months, there was no change in seroincidence in intervention villages between the baseline and study end, and no difference compared with control villages. There was no difference in prevalence of taeniasis or porcine cysticercosis at study end. Community members described lack …	not reported	include
Beam2019	Beam, M.; Spencer, A. G.; Atto, R.; Camizan, R.; Vilchez, P.; Muro, C.; Gamboa, R.; Pray, I.; Garvey, B.; Fernandez, L.; Garcia, H. H.; O'Neal, S. E.; For The Cysticercosis Working Group In, Peru	To Really Know the Disease: Creating a Participatory Community Education Workshop about Taenia solium Focused on Physical, Economic, and Epidemiologic Evidence	Am J Trop Med Hyg	2019	before and after intervention study	2017	effect of an experiential learning workshop on knowledge of T. solium transmission	Knowledge of the life cycle increased significantly after the workshop, with greater gains for workshop attendees than non-attendees. Prior knowledge and workshop attendance were significant predictors of postworkshop knowledge. The use of local evidence and experiential learning positively affected knowledge of T. solium transmission, laying the foundation for subsequent community-engaged contro…	need for technically trained staff to prepare materials, coordinate acquisition of pigs, and prepare laboratory materials	include
Braae2017	Braae, Uffe Christian; Magnussen, Pascal; Ndawi, Benedict; Harrison, Wendy; Lekule, Faustin; Johansen, Maria Vang	Effect of repeated mass drug administration with praziquantel and track and treat of taeniosis cases on the prevalence of taeniosis in Taenia solium endemic rural communities of Tanzania	Acta Tropica	2017	community-based cross-sectional surveys/ follow-up surveys after MDA with praziquantel	2012 and 2013	effect of mass drug administration (MDA) with praziquantel administered toschool-aged children (SAC) combined with ‘track and treat’ of taeniosis cases in the general popula-tion on the copro-antigen (Ag) prevalence of taeniosis	school-based MDA with praziquantelin combination with ‘track and treat’ of taeniosis cases significantly reduced the copro-Ag prevalence oftaeniosis, and that annual MDA was significantly better than single MDA. The persistence of taeniosiscases illustrates that a One Health approach must be emphasized for effective control. No measureable effect of ‘track and treat’was seen in the adult populati…		include
Bulaya2015	Bulaya, Carol; Mwape, Kabemba E.; Michelo, Charles; Sikasunge, Chummy S.; Makungu, Chitwambi; Gabriel, Sarah; Dorny, Pierre; Phiri, Isaac K.	Preliminary evaluation of Community-Led Total Sanitation for the control of Taenia solium cysticercosis in Katete District of Zambia	Veterinary Parasitology	2015	A comparative cross-sectional research design	2012	evaluation of Community-Led Total Sanitationfor the control of Taenia solium cysticercosis	CLTS as a control measure did not significantly improve T. solium infections in pigs.The research also revealed that the sanitation practices and awareness of cysticercosis didnot change. It is recommended that a longer term evaluation be undertaken when the vil-lages have been declared open defaecation free. In addition, the research recommends thathealth education, mass drug treatment and pig v…		include
Camacho1991	Camacho, S. P. D.; Ruiz, A. C.; Peraza, V. S.; Ramos, M. L. Z.; Medina, M. F.; Lozano, R.; Willms, K.	Epidemiological study and control of Taenia solium infections with praziquantel in a rural village of Mexico	American Journal of Tropical Medicine and Hygiene	1991	epidemiologic survey	1988 and 1989	large scale antihelminthic treatment in control of taenia solium infections	large scale antihelminthic treatment with praziquantel is efficient in decreasing endemic foci of taenia solium		include
Carabin2014	Carabin, H. l; TraorÃ©, A. A.	Taenia solium Taeniasis and Cysticercosis Control and Elimination Through Community-Based Interventions	CURRENT TROPICAL MEDICINE REPORTS	2014						Exclude - it’s a review
Carabin2018	Carabin, H.; Millogo, A.; Ngowi, H. A.; Bauer, C.; Dermauw, V.; Kone, A. C.; Sahlu, I.; Salvator, A. L.; Preux, P. M.; Some, T.; Tarnagda, Z.; Gabriel, S.; Cisse, R.; Ouedraogo, J. B.; Cowan, L. D.; Boncoeur-Martel, M. P.; Dorny, P.; Ganaba, R.	Effectiveness of a community-based educational programme in reducing the cumulative incidence and prevalence of human Taenia solium cysticercosis in Burkina Faso in 2011-14 (EFECAB): a cluster-randomised controlled trial	Lancet Glob Health	2018	a cluster-randomised controlled trial	2011 and 2014	Effectiveness of a community-based educational programme	Community-engaged participatory interventions can be effective at reducing the incidence and prevalence of cysticercosis in some low-resource settings. The intervention had a stronger effect in two of the three provinces studied, but almost no effect in the third. Moreover, we showed that our intervention led to an increase in the proportion of households with recently built latrines.		include
Carpio2016	Carpio, A.; Fleury, A.; Parkhouse, M.	Elimination of Taenia solium Transmission in Peru	N Engl J Med	2016						exclude- it’s a letter to the editor
Chung1991	Chung, WC; Fan, PC; Lin, CY; Wu, CC	Poor efficacy of albendazole for the treatment of human taeniasis	International journal for parasitology	1991	Field trial	not reported	efficacy of albcndazole for the treatment of human taeniasis.	albendazole is not very effective in the treatment of taeniasis	not reported	include
Cruz1990	Cruz, M.; Davis, A.; Dixon, H.; Pawlowski, Z. S.; Proano, J.	Operational studies on the control of Taenia solium taeniasis/cysticercosis in Ecuador	Boletín de la Oficina Sanitaria Panamericana	1990	not clearly stated- a population based study	1985- 1987	effect of chemotherapy on the promotion of taeniasis/ cysticercosis control	Ecuador, demonstrated that population-based treatment of human taeniasis with a low dose of praziquantel is feasible and effective for the short-term control of transmission of Taenia solium in hyperendemic areas. single dose of about 5 mg of praziquantel per kg body weight is effective in treating taeniasis	not reported	include
Johansen2014	Johansen, M. V.; Trevisan, C.; Braae, U. C.; Magnussen, P.; Ertel, R. L.; Mejer, H.; Saarnak, C. F. L.	The Vicious Worm: a computer-based Taenia solium education tool	Trends in Parasitology	2014						exclude - its not an evaluation
Kabululu2018	Kabululu, Mwemezi Lutakyawa; Ngowi, Helena Aminiel; Kimera, Sharadhuli Iddi; Lekule, Faustin Paul; Kimbi, Eliakunda Casmir; Johansen, Maria Vang	Effectiveness of an integrated intervention in the control of endo- and ectoparasites of pigs kept by smallholder farmers in Mbeya rural and Mbozi districts, Tanzania	Veterinary Parasitology: Regional Studies and Reports	2018	A repeated cross-sectional group randomization design	2013 to 2014	to evaluate effectiveness of an integrated management intervention in the control of endo- and ectoparasites of pigs	moderate effect of the intervention on controlling GI nematodes and ectoparasites, but no effect on sero-prevalence of PC was demonstrated. The reported ineffectiveness of the intervention against PC is probably an underestimation because serology is not able to provide quantitative data. It may also be a result of reduced compliance as this was a field study
Kaminsky1991	Kaminsky, R. G. de	Albendazole treatment in human taeniasis	Transactions of the Royal Society of Tropical Medicine and Hygiene	1991	trial	not reported	effect of albendazole for treatment of taeniasis	400mg of albendazole for 3 days effective against Taenia spp.	poor worm recovery after treatment and unreliability of the diagnostic methods for tape worm-KATO method had 80% reliability- results need to be confirmed.	include
Kaur1995	Kaur, M; Joshi, K; Ganguly, NK; Mahajan, RC; Malla, N	Evaluation of the efficacy of albendazole against the larvae of Taenia solium in experimentally infected pigs, and kinetics of the immune response	International journal for parasitology	1995			evaluation of efficacy of albendazole against Taenia solium larvae and kinetics of immune response			exclude-its an experiment on efficacy of albendazole
Keilbach1989	Keilbach, N. M.; Aluja, A. S. de; Sarti-Gutierrez, E.	A programme to control taeniasis-cysticercosis (T. solium): experiences in a Mexican village	Acta Leidensia	1989	trial	not reported	treatment of taeniasis with 5mg of praziquantel and education especially on pig housing	knowledge of field condition and epidemiological characteristics of the parasite in a certain area need to be understood before control measure.social structure and othe aspects of the community to be considered.	poor particpation of the target population, 60% coverage of the treatment, promised from local and federal authorities never came, toilets not constructed due to lack of supervision, atleast one person should be assigned to this	include
Li2012	Li, Tiaoying; Ito, Akira; Chen, Xingwang; Long, Changping; Okamoto, Munehiro; Raoul, Francis; Giraudoux, Patrick; Yanagida, Tetsuya; Nakao, Minoru; Sako, Yasuhito; Xiao, Ning; Craig, Philip S.	Usefulness of pumpkin seeds combined with areca nut extract in community-based treatment of human taeniasis in northwest Sichuan Province, China	Acta Tropica	2012	community-based study,	November 2009 to April 2012	assessment the curative effect of either pumpkin seeds or areca nut extract alone in taeniasis, and the synergistic effects of these two herb drugs on tapeworms	a synergistic effect of pumpkin seed and areca nut extract on Taenia spp. tapeworms was confirmed in the current study, primarily in producing an increased rate of effect on tapeworm expulsion (average time 2 h for combination vs 6–21 h for individual extracts). The pumpkin seed/areca combined treatment was indicated to be safe and highly effective (89%) for human taeniasis.	not reported	include
Mkupasi2013	Mkupasi, Ernatus Martin; Ngowi, Helena Aminiel; Sikasunge, Chummy Sikalizyo; Leifsson, Pall S.; Johansen, Maria Vang	Efficacy of ivermectin and oxfendazole against Taenia solium cysticercosis and other parasitoses in naturally infected pigs	Acta Tropica	2013	a randomised controlled treatment trial	December 2010 and May 2011	Efficacy of ivermectin and oxfendazole against Taenia solium cysticercosis and other parasitoses- injection of ivermectin (IVM, 0.3 mg/kg) and orally administration of oxfendazole (OFZ, 30 mg/kg)	Ivermectin was 100% effective in control of Sarcoptes scabiei. In conclusion, IVM at a single dose of 0.3 mg/kg was efficacious against ectoparasites but did not effectively cure pigs from T. solium cysticercosis or nematodes. Oxfendazole, on the other hand, killed all nematodes and muscle cysts, but did not have any effect on ectoparasites. A combination of the two drugs would be a most useful t…	not reported	include
Molinari1997	Molinari, J. L.; Rodríguez, D.; Tato, P.; Soto, R.; Arechavaleta, F.; Solano, S.	Field trial for reducing porcine Taenia solium cysticercosis in Mexico by systematic vaccination of pigs	Veterinary Parasitology	1997	Field trial	not reported	efficacy of antigenic extract from Taenia solium metacestodes vaccine in control PCC	A statistically significant decline in the prevalence of porcine cysticercosis was observed at the end of the trial, decreasing from 2.4% at the beginning of vaccination to 0.45% at the end of the trial. A reduction of 82% was observed in spite of the poor living conditions in these villages. These results are consistent with previous data and suggest that it may be possible to turn a susceptible…	not reported	include
Molinari1993	Molinari, J. L.; Soto, R.; Tato, P.; Rodriguez, D.; Retana, A.; Sepulveda, J.; Palet, A.	Immunization against porcine cysticercosis in an endemic area in Mexico: a field and laboratory study	Am J Trop Med Hyg	1993	Field and laboratory study	April 1990 to January 1992	immunogenicity of antigenic extract from taenia solium solium extract metacestodes in pig populations from a large PCC endemic area	A year after immunization, porcine cysti cercosis decreased from 4.8% and 5.4% to 0%.
Morales2008	Morales, J.; Martínez, J. J.; Manoutcharian, K.; Hernández, M.; Fleury, A.; Gevorkian, G.; Acero, G.; Blancas, A.; Toledo, A.; Cervantes, J.; Maza, V.; Quet, F.; Bonnabau, H.; Aluja, A. S. de; Fragoso, G.; Larralde, C.; Sciutto, E.	Inexpensive anti-cysticercosis vaccine: S3Pvac expressed in heat inactivated M13 filamentous phage proves effective against naturally acquired Taenia solium porcine cysticercosis	Vaccine	2008	Randomised control trial	April 2004 to July 2006	efficacy of S3Pvac- phage vaccine against naturally acquired Taenia solium porcine cysticercosis	Vaccination reduced 70% the frequency of tongue cysticercosis and, based on necropsy, 54% of muscle-cysticercosis and by 87% the number of cysticerci.	not reported	include
Nakhare1991	Nakhare, S.; Garg, S. C.	Anthelmintic activity of the essential oil of artemisia pallens wall	Anc Sci Life	1991			ANTHELMINTIC ACTIVITY OF THE ESSENTIAL OIL OF ARTEMISIA PALLENS WALL	The present study reports the strong anthelmintic activity of the essential oil of Artemisia pallens Wall. Against Pheritima posthuma (earth worm), Taenia solium (tape worm) and Ascaris lumbricoides (round worm).		Exclude- experiment and also poor quality
Ngowi2011	Ngowi, H. A.; Emkupasi, E. M.; Lekule, F. P.	Impact of farmer education on their knowledge, attitudes, and practices in southern Tanzania	Livestock Research for Rural Development (online Edition)	2011						exclude- its repeated
Du2012	Du, ZunWei; Jiang, JinYong; Zhou, Hui; Wang, XueZhong; Chen, Ran; Wang, LiBo; Li, HongBin; Dao, TianYou	Efficacy of different doses of albendazole and mebendazole against common soil-transmitted Helminths and Taenia spp.: a randomized controlled trial	Zhongguo Bingyuan Shengwuxue Zazhi / Journal of Pathogen Biology	2012
Ertel2017	Ertel, Rebekka Lund; Braae, Uffe Christian; Ngowi, Helena Aminiel; Johansen, Maria Vang	Assessment of a computer-based Taenia solium health education tool‘The Vicious Worm’ on knowledge uptake among professionals andtheir attitudes towards the program	Acta Tropica	2017	pre and post assessment	2014	Assessment of a computer-based Taenia solium health education tool‘The Vicious Worm’ on knowledge uptake among professionals	The study revealed a goodeffect of ‘The Vicious Worm’ suggesting that it could be a useful health education tool, which should befurther assessed and thereafter integrated in T. solium taeniosis/cysticercosis control	follow-up study was conductedonly two weeks after the health education, and it could be desir-able to investigate the long-term effect of the program,	include
Fan1990	Fan, P. C.; Chung, W. C.; Lin, C. Y.; Wu, C. C.	Efficacy of niclosamide against aboriginal taeniasis in Taiwan	Zhonghua Yi Xue Za Zhi (Taipei)	1990
Fan1997	Fan, P. C.; Chung, W. C.; Eom, K. S.; Ito, A.	Vaccination trials against Taiwan Taenia eggs in pigs injected with frozen oncospheres of Taiwan Taenia, Korea Taenia, T. saginata or T. solium	Parasitology	1997						Exclude -its an experiments
Fan2003	Fan, P. C.; Chung, W. C.; Lin, C. Y.; Wu, C. C.	Vaccination trials against Taenia solium eggs in pigs injected with frozen oncospheres of T. solium or Taenia saginata asiatica	J Microbiol Immunol Infect	2003						Exclude -its an experiments
Feldmeier1982	Feldmeier, H.; Bienzle, U.; Dohring, E.; Dietrich, M.	Flubendazole versus mebendazole in intestinal helminthic infections	Acta Trop	1982	A double-blind study		flubendazole evaluated and compared to mebendazole			exclude-it’s a hospital study
Fernandez2019	Fernandez, L.; Gamboa, R.; Vilchez, P.; Pray, I.; Beam, M.; Garvey, B.; Spencer, A.; Atto, R.; Muro, C.; Moyano, L. M.; Garcia, H. H.; O'Neal, S. E.; For The Cysticercosis Working Group In, Peru	Evaluating Urban Taeniasis as a Threat to Cysticercosis Elimination in Northern Peru	Am J Trop Med Hyg	2019						exclude - not evaluating any control option
Garcia2006	Garcia, Hector H; Gonzalez, Armando E; Gilman, Robert H; Moulton, Lawrence H; Verastegui, Manuela; Rodriguez, Silvia; Gavidia, C; Tsang, VCW	Combined human and porcine mass chemotherapy for the control of T. solium	The American journal of tropical medicine and hygiene	2006	controlled design-Cohort study	1996	Testing a combined (human and porcine) mass chemotherapy program	Mass chemotherapy was effective in decreasing infection pressure in this hyperendemic area. However, the magnitude of the effect was small and did not attain the goal of eliminating transmission.		include
Garcia2016	Garcia, Hector H; Gonzalez, Armando E; Tsang, Victor CW; O’Neal, Seth E; Llanos-Zavalaga, Fernando; Gonzalvez, Guillermo; Romero, Jaime; Rodriguez, Silvia; Moyano, Luz M; Ayvar, Viterbo	Elimination of Taenia solium transmission in Northern Peru	New England Journal of Medicine	2016	comparison study- design not clearly reported	2004	three-phase control program in Tumbes, Peru, to determine whether regional elimination would be feasible.	the transmission of T. solium infection was interrupted on a regional scale in a highly endemic region in Peru	We evaluated the efficacy of our elimination strategies in pigs rather than in humans for multiple reasons. Although taeniasis is the immediate source of cysticercosis in pigs and humans, measuring changes in the prevalence or incidence of taeniasis requires mass collection and screening of stool samples, which is impractical in a large-scale elimination program.21 We chose not to measure taenias…	include
Garcia-Dominguez1991	Garcia-Dominguez, C; Correa, D; Rabiela, MT; Flisser, A	Praziquantel treatment of muscleTaenia solium cysticercosis	Parasitology research	1991						exclude - its an experiment on the in vitro effect of Praziquantel (PZQ) on Taenia solium cysticerci
Gauci2012	Gauci, Charles G.; Jayashi, César M.; Gonzalez, Armando E.; Lackenby, Julia; Lightowlers, Marshall W.	Protection of pigs against Taenia solium cysticercosis by immunization with novel recombinant antigens	Vaccine	2012	experiment		use of recombinant antigens to protect against Taenia solium	The TSOL16 antigen was found to be capable of inducing high levels of immunity in pigs against a challenge infection with T. solium. Immunological investigations identified differences in immune responses in the pigs vaccinated with the various antigens. The results demonstrate that the TSOL16 antigen could be a valuable adjunct to current porcine vaccination approaches and may allow the further …		exclude- its an experiment
Gavidia2013	Gavidia, C. M.; Arriola, C. S.; Calcina, J.; Martinez, J.; Gomez-Puerta, L.; Garcia, H. H.; Gilman, R. H.; Gonzalez, A. E.	Efficacy of a TSOL18/ISA206V vaccine candidate against porcine cysticercosis	American journal of tropical medicine and hygiene	2013						Full text not found
Gonzales1996	Gonzales, A. E.; Garcia, H. H.; Gilman, R. H.; Gavidia, C. M.; Tsang, V. C.; Bernal, T.; Falcon, N.; Romero, M.; Lopez-Urbina, M. T.	Effective, single-dose treatment of porcine cysticercosis with oxfendazole	Am J Trop Med Hyg	1996	a randomized, no treatment controlled study,	not reported	evaluation of the efficacy and safety of oxfendazole and praziquantel for the treatment of porcine cysticercosis	No detectable side effects were seen in any of the pigs. Praziquantel treatment alone appeared to reduce the number of cysts, but did not decrease the viability of the remaining parasites. Treatment with oxfendazole alone or oxfemdazole plus praziquantel killed all of the parasites, and left only microcalcifications in the meat. Oxfendazole provides, for the first time, a practical, effective, in…	not reported	include
Gonzales2015	Gonzalez, A. E.; Bustos, J. A.; Garcia, H. H.; Rodriguez, S.; Zimic, M.; Castillo, Y.; Praet, N.; Gabriel, S.; Gilman, R. H.; Dorny, P.	Successful Antiparasitic Treatment for Cysticercosis is Associated with a Fast and Marked Reduction of Circulating Antigen Levels in a Naturally Infected Pig Model	Am J Trop Med Hyg	2015	serum form a cohort study of infected pigs		assessing whether the changes in circulating antigen levels correlate with the response to antiparasitic treatment, and whether antigen levels at the time of necropsy correlate with the final infection burden.	Serial posttreatment follow-up of serum antigen levels in a T. solium-infected pig population demonstrated associations between antigen levels, parasite burden, and efficacy of antiparasitic treatment. As expected, there was a correlation between antigen levels and cyst burden. Antigen levels dropped in pigs that had fewer cysts at necropsy and the decrease in antigen levels was consistent with t…	antigen levels in tongue positive pigs are likely higher than those in humans with parenchymal NCC and consequently changes detected in this model may not be so easy to determine in clinical cases of parenchymal NCC. Extraparenchymal NCC. Naturally infected pigs differ from humans with NCC in a series of characteristics and thus its use as a model should be interpreted in this context.
Gonzales1997	Gonzalez, A. E.; Falcon, N.; Gavidia, C.; Garcia, H. H.; Tsang, V. C.; Bernal, T.; Romero, M.; Gilman, R. H.	Treatment of porcine cysticercosis with oxfendazole: a dose-response trial	Vet Rec	1997	a dose-response trial		to determine the efficacy and safety of three concentrations of oxfendazole	At 30 mg/kg there were no viable cysts in any of the tissues examined, indicating that this concentration of oxfendazole provided an effective treatment against porcine cysticercosis.		look for full article
Gonzales1995	Gonzalez, A. E.; Garcia, H. H.; Gilman, R. H.; Lopez, M. T.; Gavidia, C.; McDonald, J.; Pilcher, J. B.; Tsang, V. C. W.	Treatment of porcine cysticercosis with albendazole	American Journal of Tropical Medicine and Hygiene	1995	a randomized, controlled study		the efficacy and safety of two different schemes of albendazole therapy for treatment of porcine cysticercosis	Only a single viable cyst was recovered from the brain of one animal after therapy in the multiple-dose group, and the single-dose therapy left 11% of the cysts viable. In contrast, more than 90% of muscle cysts were found to be viable in the untreated group. Although albendazole therapy for three days was found to be highly effective, side effects and the need for multiple doses would still prev…
Gonzales2001	Gonzalez, A. E.; Gavidia, C.; Falcon, N.; Bernal, T.; Verastegui, M.; Garcia, H. H.; Gilman, R. H.; Tsang, V. C.	Protection of pigs with cysticercosis from further infections after treatment with oxfendazole	Am J Trop Med Hyg	2001	a prospective, controlled study	not reported	to further evaluate the full potential of single-dose oxfendazole treatment for pigs as a control measure	New infections were found by serologic testing in 15 of the 32 controls (47%), and by the presence of cysts at necropsy in 12 of them (37%). Only minute residual scars were detected in the carcasses of oxfendazole-treated pigs. Pigs with cysticercosis, once treated with oxfendazole, are protected from new infections for at least three months.the treatment of infected pigs with OFZ should be consi…	A minor drawback in the use of OFZ is that some cysts may survive in the pig’s brain after treatment.16 This limitation is relatively inconsequential because brains are seldom, if ever, consumed in an undercooked state. Therefore, the life cycle would be interrupted even in those cases. Whether the low numbers of viable and degenerating cysts found in the control pigs are due to exposure to infec…	include
Guo2004	Guo, Y. J.; Sun, S. H.; Zhang, Y.; Chen, Z. H.; Wang, K. Y.; Huang, L.; Zhang, S.; Zhang, H. Y.; Wang, Q. M.; Wu, D.; Zhu, W. J.	Protection of pigs against Taenia solium cysticercosis using recombinant antigen or in combination with DNA vaccine	Vaccine	2004	experiment					exclude- its an experiment
Hobbs2018	Hobbs, E. C.; Mwape, K. E.; Van Damme, I.; Berkvens, D.; Zulu, G.; Mambwe, M.; Chembensofu, M.; Phiri, I. K.; Masuku, M.; Bottieau, E.; Devleesschauwer, B.; Speybroeck, N.; Colston, A.; Dorny, P.; Willingham, A. L., 3rd; Gabriel, S.	Preliminary assessment of the computer-based Taenia solium educational program 'The Vicious Worm' on knowledge uptake in primary school students in rural areas in eastern Zambia	Trop Med Int Health	2018	a prospective, large-scale community based intervention study	2016	evaluate the impact of a health educational program intended to lead to powerful and cumulative improvements in knowledge, attitudes and practices	Preliminary assessment of ‘The Vicious Worm’ indicates it is an effective tool for the short-term T. solium education of primary school students in Zambia. Follow-up studies are planned to assess the longer term impact of the program on knowledge uptake in the study neighbourhoods. Inclusion of tailored ‘The Vicious Worm’ educational workshops should be considered in integrated cysticercosis cont…	the extent of knowledge transfer from the school students to their families and communities is unknown and difficult to quantify.small sample size	include
Huerta2001	Huerta, MASA; De Aluja, AS; Fragoso, G; Toledo, A; Villalobos, N; Hernandez, M; Gevorkian, G; Acero, G; D?az, A; Alvarez, I	Synthetic peptide vaccine against Taenia solium pig cysticercosis: successful vaccination in a controlled field trial in rural Mexico	Vaccine	2001	an experimental design- controlled field trial	not reported	Synthetic peptide vaccine against Taenia solium pig cysticercosis	Vaccination decreased the total number of T. solium cysticerci (98.7%) and reduced the prevalence (52.6%). The natural challenge conditions used in this field trial strengthen the likelihood of successful transmission control to both pig and human through a large-scale pig vaccination program.We believe this is a major contribution in anticysticercosis vaccine development as these rather simple y…	n/a	include
Huerta2000	Huerta, M; Sciutto, E; Garc?a, G; Villalobos, N; Hernández, M; Fragoso, G; D?az, J; D?az, A; Ram?rez, R; Luna, S	Vaccination against Taenia solium cysticercosis in underfed rustic pigs of Mexico: roles of age, genetic background and antibody response	Veterinary parasitology	2000						exclude- it was infection under experimental conditions
Iburg2012	Iburg, T. M.; Karlsson, M.; Spang, F.; Sikasunge, C. S.; Johansen, M. V.	The effect of oxfendazole treatment on muscle pathology in pigs infected with Taenia solium cysticercosis	Vet Parasitol	2012						exclude - the study is on effects of oxfendazole in muscles
Jagota1986	Jagota, S. C.	Albendazole, a broad-spectrum anthelmintic, in the treatment of intestinal nematode and cestode infection: a multicenter study in 480 patients	Clin Ther	1986
Sikasunge2008	Sikasunge a, M.V. Johansen b,*, A.L. Willingham IIIc, P.S. Leifsson d, I.K. Phiri a	Taenia solium porcine cysticercosis: Viability of cysticerci and persistency of antibodies and cysticercal antigens after treatment with oxfendazole	Veterinary Parasitology 158	2008	RCT	2006	the effect of treating Taenia solium infected pigs with oxfendazole (OFZ) on viability and clearance of cysticerci and the corresponding persistence of specific antibody isotypes (IgGtotal, IgG1, IgG2 and IgA) and circulating cysticercal antigen (CCA)	Though dead cysticerci took some time (26 wkpt) to clear from the meat, treatment of porcine cysticercosis with OFZ should, in combination with other intervention measures be considered as an important, cost-effective measure in the control of taeniosis/cysticercosis. The results of the current study showed that following treatment with 30 mg/kg OFZ, cysts die within 4 weeks except for those in t…	not reported	include
Mwinduda2015	SylvesterA.Mwidunda1,HélèneCarabin2,WilliamB.M.Matuja3,AndreaS.Winkler4‡, HelenaA.Ngowi1	A School Based Cluster Randomised Health Education Intervention Trial for Improving Knowledge and Attitudes Related to Taenia solium Cysticercosis and Taeniasis in Mbulu District, Northern Tanzania	PLoSONE	2015	cluster randomised controlled trial with both pre- and post-intervention assessments of study subjects	2010	effectiveness of a health education intervention at improving school children’s knowledge and attitudes related to T. solium cysticercosis and taeniasis	The overall score (percentage of correct answers) improved by about 10% in all schools after 6 months, but was slightly lower among secondary schools. Monitoring alone was associated with improvement in scores by about 6%. The intervention was linked to improvements in knowledge regarding taeniasis, porcine cysticercosis, human cysticercosis, epilepsy, the attitude of condemning infected meat but…	not reported	include
O'neal2014	Seth E. O’Neal1*, Luz M. Moyano2, Viterbo Ayvar2, Silvia Rodriguez3, Cesar Gavidia4, Patricia P. Wilkins5, Robert H. Gilman6,7, Hector H. Garcia2,3,7, Armando E. Gonzalez4, for The Cysticercosis Working Group in Peru	Ring-Screening to Control Endemic Transmission of T a e n i a s o l i um	PLoS Negl Trop Dis	2014	a controlled prospective interventional cohort pilot study (intervention and control)		evaluate whether screening for taeniasis within a defined geographic radius around heavilyinfected pigs (ring-screening), followed by treatment of identified carriers, can reduce transmission of T. solium in a rural endemic setting	Baseline seroincidence among pigs born during the study was 22.6 cases per 100 pigs per-month (95% confidence interval [CI] 17.0–30.0) in the intervention and 18.1 (95% CI 12.7–25.9) in the control. After one year we observed a 41% reduction in seroincidence in the intervention village compared to baseline (incidence rate ratio 0.59, 95% CI 0.41– 0.87) while the seroincidence in the control villa…	not reported	include
Braae2016	Braae et al	Effect of National Schistosomiasis Control Programme on Taenia solium taeniosis and porcine cysticercosis in rural communities of Tanzania	Parasite Epidemiology and Control	2016	multiple cross-sectional surveys	2012 to 2015	effects of the National Schistosomiasis Control Programme on prevalence of taeniosis and porcine cysticercosis	three rounds of MDA targeting schistosomiasis in school-aged children combined with ‘track-and-treat’ contributed to a reduction in prevalence of T. solium in this population, and also had a spillover effect on adults in treated areas as well as reducing the prevalence of T. solium in the intermediate pig host population. Elimination of T. solium in this area would require a One Health approach.	not reported
Alexander2011	Alexander et al	Economic implications of three strategies for the control of taeniasis	Tropical Medicine and International Health	2011	cross-sectional study	not reported	evaluating the cost-effectiveness of three strategies for the control of taeniasis in a community, in terms of cost per case treated.	mass therapy without screening for taeniasis would be the most economical strategy in terms of cost per case treated if field workers are employed exclusively for either mass therapy or screening. For each strategy, costs per case treated are higher at low prevalence of taeniasis, with a sharp rise below 15%.	not reported	include
Hamid2005	Hamid et al	Treatment of taeniasis and cysticercosis with praziquantel and albendazole	Med J Indones	2005						exclude_ it’s a review
Gilman2012	Gilman etal	Prevention and control ofTaenia soliumtaeniasis/cysticercosis in Peru		2012						exclude-it’s a review
Anna2016	AnnaL.Okelloa,b,∗,LianThomasc,PhouthInthavongd,AmandaAshe,BoualamKhamlomef,ChattouphoneKeokamphetd,KimNewberrya,CharlesG.Gaucig,SarahGabriëlh,PierreDornyh,RCAndrewThompsone,MarshallW.Lightowlersg,JohnAllen	Assessing the impact of a joint human-porcine intervention package forTaenia solium control:Resultsof a pilot study from northern Lao PDR		2016	pilot study	2013	The impact of a combined human-porcine therapeutic intervention upon taenia solium in the human host	treatment of both humans and pigs in a given target area with a recom-mended anthelmintic protocol can result in a significant decreasein human taeniasis levels over a relatively short period of time	Despite covering over 85% of the eligible human population at each MDA, this only related to approximately 60% of the total village population	include
Jayashi2012	jayashi et al.	Successful immunization of naturally reared pigs against porcine cysticercosis with a recombinant oncosphere antigen vaccine	Veterinary Parasitology	2012	A pair-matched vaccination trial field	2009	efficacy of recombinant oncosphere antigen vaccine under natural conditions	Immunization with the TSOL16–TSOL18 vaccines has the potential to control T. solium transmission in areas where the disease is endemic, reducing the source for tapeworm infections in humans.		include
Joshi2003	Joshi et al	Improving meat inspection and control in resource-poor communities: the Nepal example		2003	a review	2003	meat inspection	Sustainable capacity building should be introduced including training of veterinarians, meat inspectors and butchers as well as building of slaughter facilities. Government policies on slaughter procedures including ante-mortem examination, meat inspection and stamping of meat should be implemented. Programmes should be instituted with strong focus on prevention and control of meat-borne diseases…		exclude
Gonzalez1997

## Sheet: POPULATION LEVEL DATA
Study ID	pigs=1 or humans=2 or both = 3	PCC/Taeniosis/HCC etc		indicate name and type of admin division		percentage of population covered	pig level = 1, household level = 2, community level=3 institutional level=4, individual level =5, school =6	1=albendazole, 2= praziquatel, 3=oxfendazole, 4=niclosamide, 5=vaccination, 6=pig housing or confinement, 7= meat inspection, 8=use of toilet,9=Health education, 10=mebendazole,11= mass drug adminstration 12=triclabendazole 13= CLTS	Features of the Intervention					Stakeholder involvement and Type								Features of the Context								Further relevant info about study design									outcomes - pigs								outcomes - human
	Population	Diseses of focus	Country/region	City/ administrative division	population size	coverage	intervention level	what is the intervention	No. of intervention Sub-components(1,2,3…etc)	Budget/cost	what budget lines	adjusted cost (estimate of current cost)	implimentation time	type_at Planning	role played by stakeholder	type_at implimentation	role played by stakeholder	type_at evaluation	role played by stakeholder	support legislation for the intervention	Follow up period	percentage latrine coverage	access to clean drinking water	Personal hygiene e.g washing hands	Type of pig system(see dictionary)	Notes on pig production system	purpose of pig rearing (subsistence or commercial)	sampling method	sample size	Details study design	allocation of treatments	control arm (yes=1,no=0)	No. of treatment groups	No. in treatment group	No. in control	Method of evaluation used(measure of prevalence or KAPs etc	allocation at evaluation	loss to follow up	n. positives at baseline	Prevalence (%) at baseline	change in prev, pigs	risk ratio	odds ratio	confidence interval(C.I)	Diagnostic method used	limitations/strengths of the diagnostic method	n. positives at baseline	n. positives at endline	Prevalence (%) at baseline
Ngowi2007	3	1	Tanzania	Mbulu district	38729 households and 237882 people	72 villages	community level	Health education	1	not reported	not reported	not reported	n/a	n/a	n/a	n/a	n/a	n/a	n/a	n/a	median of 4 months based on a previous study	n/a	n/a	n/a	2		pigs raised as a source of income and animal protein	not described	35 key informat	n/a	n/a	0	n/a	n/a	n/a	financial efficiency	n/a		n/a	n/a	n/a	n/a	n/a	n/a	n/a	n/a	n/a	n/a	n/a
Ngowi2009	3	8	Tanzania	Mbulu district	38,729 households and 237,882 people	72 villages, 38,729 households and 237,882 people	community and institutional level	Health education	1	not reported	pigs provided	not reported	2 and half years	n/a	n/a	n/a	n/a	n/a	n/a	n/a	10 to 12 months	n/a	not reported but drinking boiled water was one of the messages under the intervention	n/a	2		pigs raised as a source of income and animal protein	not described	409 smallholder pig farmers and 9 public health officials	the study used the PRECEDE-PROCEED model which has 9 stages incl. designing and evaluation	2 cohorts of smallhoder pig farmers in 42 villages. Intervention cohort 409 hhds from 21 villages. Control cohort from 418hhds from 21 village	1	1	409 hhs from 21 villages	418hhds from 21 villages	process evaluation- rigorous monitoring of training sessions, Impact evaluation - assesing change in knowledge using questionnaire and structured observation,outcome evaluation- was not possible due to short period of post intervention followup	same as in intervention implimenation		n/a	n/a	43 percent reduction of incidence rate	n/a	n/a	n/a	Ag-ELISA	n/a	n/a	n/a	n/a
Ngowi2011	2	7	Tanzania	Iringa Rural and Chunya districts	IRINGA rural-750 and Chunya=700	2 districts- iringa rural and Chunya	community level	Health education	1	not reported	not reported	n/a	5 months	not reported	n/a	farmers and government authorities in the 2 districts	Farmers participated in the training. Government extensiuon worker conducted the training	farmers	farmers filled a self assessment questionnaires	not reported	n/a	not reported	not reported	not reported	2	n/a	n/a	random	10 - 12 respondents per village-47 villages in total	quasi-experimental study design with pre- and post-intervention assessments of same respondents to obtain paired data	n/a	n/a	n/a	n/a	n/a	pre- and post-intervention assessments of same respondents to obtain paired data	n/a		n/a	n/a	n/a	n/a	n/a	n/a	n/a	n/a	n/a	n/a	n/a
Ngowi2008	3	7	Tanzania	Mbulu District,	827 pig keeping households	42 villages in one district out of 72 villages-253 (62%) of 409 hhds allocated to intervention presented at least one member to the training session and received pamphlets	community and household level	Health education	1	not reported	not reported	n/a	27 months	households and village leadership	selection of villages to particpate	livestock/agricultural extension officers and psychiatry department-local health workers not include in the farmers’ training because they were scheduled for other official duties at that time.	training the selected huosehold members	n/a	n/a	n/a	10 to 12 months	not reported	not reported	not reported	not reported	not reported	not reported	randomisation stratified by the baseline prevalence of village-level porcine cysticercosis.	409 houeholds in 21 villages and 418 hhds in monitoring phase. 777 people at baseline questionnaire	randomization at village level to avoid contamination. blinded participants to the objective of the study. Person doing lingual examination was blinded and person analysing blood sample blinded to allocation	21 villages - 409 households	1	1	21 villages -409 hhs	21 villages - 418 hhds	incidence of PCC and change in KAPs	random	a total of 434 farmers (52%) had to drop out of the study		5-25%	incidence rate in the control group 10–12 months after the intervention was 69 (95% CI: 65, 72) per 100 pig-years and 25 (95% CI: 23, 28) per 100 pig years, using Ag-ELISA and lingual examination, respectively. incidence rate in the intervention group was 44 (95% CI: 41, 47) per 100 pig-years and 12 (95% CI: 11, 14) per 100 pig-years, using Ag-ELISA and lingual examination, respectively	fraction of the incidence rate in the intervention group that was prevented by the intervention was 43% (95% BCI: _x0002_3%, 70%) and 49% (95% BCI: _x0002_37%, 83%) by Ag-ELISA and lingual examination, respectively, incidence rate ratio 0.57 (95% BCI: 0.3, 1.0) and 0.51 (95% BCI: 0.17, 1.4)	n/a	3-70% forAgELISA and 37 to 83% tongue palpation	Ag-ELISA at evaluation and tongue palpation at recruitment, Bayesian hierarchical Poisson model to estimate the incidence rate ratio (IRR)	not reported	n/a	n/a	n/a
Pondja2012	1	1	Mozambique	Ango´ nia district,	4 villages from 11 villages, 216 4 month old pilets	one disrict	pig level	oxfendazole	1	not reported	not reported	n/a	10 months	SLIPP-project (Securing Rural Livelihoods through Improved Smallholder Pig Production in Mozambique and Tanzania),farmers and village leadership	willingness to particpate in the study	private company -Bayer-South Africa provided the oxfendazole, community authorities and pig-rearing farmers, NGO	n/a	n/a	n/a	n/a	12 months (4, 9 and 12 months of age)	n/a	n/a	n/a	free roaming	n/a	n/a		216 piglets	Fiftyfour pig litters from same number of households, comprising a total of 216 piglets aged 4 months were selected for the study and followed to the age of 12 months.	Group 1 piglets (n =54) were treated with OFZ at 4 months of age (T1), Group 2 (n= 54) was treated at 9 months of age (T2) while Group 3 (n= 108) served as non-treated controls (C).	1	2	2 groups each n=54	108	prevalence and incidence of PCC	same as in intervention implimenation	Altogether 46 animals were lost to follow-up	n/a	5.1% (95% CI = 2.6%–8.9%)	significant increase in prevalence in control group (p,0.001), prevalence significantly reduced (p,0.01) at 12 months of age, infected pigs treated at 4 months of age were found re-infected at 12 months of age, whereas all (n= 18) infected pigs treated at 9 months of age were found free of T. solium circulating antigens at the age of 12 months.	n/a	4 (OR =0.14; 95% CI: 0.05–0.36) or at 9 months of age (OR = 0.05; 95% CI: 0.02–0.16).	0.95	Ag-ELISA and dissection	n/a	n/a	n/a	n/a
Sarti2000	2	8	Mexico	Atotonilco village in Morelos state	total population 3007	one district, 87% of population received the taeniacidal treatment- praziqautel	community level	praziquatel	1	not reported	not reported but IDRC, CONACYT and European community acknowledged for financial support	n/a	42 months including evaluation	Field staff, labaratory staff	implimentation	Field staff, labaratory staff, community members	implimentation	Field staff, labaratory staff	testing, data collection	n/a	6 months after treatment and 42 months after treatment	31% and improved to 64 after intervention, outdoor defacation reduced	n/a	n/a	not clearly stated but village was chosen because there is transmission of taenia solium. Proportion of pigs with access to faeces decreased by 72%(From 26 to 7%)	n/a	not stated	census at baseline and random at first follow up	3007 at baseline and first follow up and 905 individuals at the end, 1865,1311 and 605 fecal samples, 1603, 1360 and 272 blood samples at T0, T1 and T2 respectively	baseline T0 and first follow up at 6 months(T1) and last at 42 months (T2). Treatmment with praziquatel at 5mg/kg to all population aged more than 4 yrs,	no allocation- before and after study	0	n/a	n/a	n/a	prevalence of taeniasis, NCC and PCC	n/a	not reported	8/646 by tongue palpation and 13/269 by ELISA	1.2% by tongue palpation and 4.8% by ELISA	11.3% p=0.85 CHANGE at T1 and 52.4 p=0.5 change by T2 by tongue palpation and 4=54.5% p= 0.05 change at T1 and 29.6% p=0.4 by ELISA	n/a	n/a	not stated	tongue palpation and anti-cysticercus antibodies	not stated	21/1865 by egg detection and 91/1603 by coproantigen	3/605 by egg detection and 6/272 by coproantigen	1.1% by egg detection and 5.7% by coproantigen
Sciutto2006	1	1	Mexico	Cuentepec	476 piglets - 2 months old were considered but 381 included	not reported	pig level	vaccination with S3Pvac	1	not reported	acknowledged Direccio´n General de Personal Acade´mico Acade´mico (IN221905) of the Universidad Nacional Auto´noma de Me´xico, Howard Hughes Medical Institute,CONACyT and The British Council	n/a	june to october, 2001- 5 months	not reported	n/a	n/a	n/a	n/a	n/a	n/a	4 - 8 months and after 22 months	There was defaecation by humans in open latrines	n/a	n/a	2	There was openrange pig rearing	not stated	Random selection	381 piglest about 2 months old	476 piglets were considered for inclusion but 95 belonged to owners who refused to provide the pigs for trial, before the trial 29 sentinel pigs were slaughtered and examined for cysticercosis by tongue inspection and by whole-body necropsy. after termination of trial, 2 other evaluations of cysticercosis in sentinel pigs were conducted by tongue inspection (200 pigs in July 2002, and 50 differen…	not stated	1	2	n=95(1 dose of vaccine) and n= 254( 2 doses of vaccine)	n=32	Tongue inspection for subepithelial cysts	not stated	215=56% sold or missing	2/20 in control, 2/48 in treatment grp 1 and 3/98 in treatment grp2	10% in control, 4.2 in T1 and 3.1 T2, pooled prevalence of treatment grps was 3.4%(5/146)	50% change compared to control group but no statistical difference	n/a	0.31; p=0.2	0.05 - 1.76	tongue inspection for subepithelial cysts	low sensitivity of of 50%	n/a	n/a	n/a
Steinmann2011	2	2	China	Menghai county/ Nongyang village	all residents on Nongyang aged 5 years and above	not reported	Household level	albendazole and health education	1	not reported	n/a	n/a	october to December - 3 months	WHO regional office in Hanoi, Vietnam	provided the mebendazole, Albendazole was commercially obtained.	village head, village committee, and local health care officials	n/a	n/a	n/a	n/a	after 3 weeks for 2 weeks	not reported	not reported	not reported	not reported	not reported	not reported	using family registry numbers	up to 400 , the intented was 370 individuals to achieve 80% power	a community-based open-label, outcome assessors-blinded randomized controlled trial with four arms: (i) single-dose albendazole (400 mg), (ii) single-dose mebendazole (500 mg), (iii) triple-dose albendazole (36400 mg, given over 3 consecutive days), and (iv) triple-dose mebendazole (36500 mg, given over 3 consecutive days). No placebo drugs were given to individuals assigned to single dose treatm…	Randomly using two computer-generated random sequences of 0 and 1	0, No placebo drugs	4	n=99 for single dose albed., n=93 for single dose mebed., n=84 for triple dose albed. And n=102 for triple dose mebed.	n/a	Prevalence and EPG	same as in intervention implimenation	17%- n=17, n=12, n = 16 and n=19 for each tretment respectively. Reasons- no second baseline sanmple, not fully treated-dropout,illness etc and less than 2 samples at evaluation	n/a	n/a	n/a	n/a	n/a	n/a	n/a	n/a	not reported	not reported	baseline prevalences of A. lumbricoides, T. trichiura, hookworm and Taenia spp. were 90%, 75%, 73% and 11%, respectively overal
Steinmann2015	2	2	China	Nanwen upper, Nanwen lower and Mangguo new villages in Menghai county	Nanwen upper village- 80 hhds, 320 residents, Namwen lower village-60 hhds, 240 residents and mangguo new village with200 residents in 30 hhds	Treatment coverage rates were typically around 80–90% of the eligible population during first phase of the study	Household, community and individual level	health education and MDA with albendazole	3	not reported	n/a	n/a	2007 to 2010	not reported	n/a	local village doctors and leaders, local constructionn company	Direct supervison of drug administration and proper ingestion, latrine construction	not reported	n/a	in China the government routinely heavily subsidises local infrastructure development,particularly in the frame ofd emonstration projects	3 years- from 2011 to 2013	no latrines were avail;able except a community latrine at local primary schools	villages had access to running water and were connected to power	not reported	2	n/a	not reported	random for choosing individuals to follow	100 individuals from each village	Namwen upper village: annual MDA, Namwen lower village= 6- monthly MDA and Mangguo new village= latrine construction+6 monthly MDA +Health eduction. All villages received health education at start of study. After implimenation all three villages received annual MDA for 2 years.	not reported	0	3	all individuals in each village	n/a	measure of prevalence and EPG	randomly selected 100 individuals	n/a	n/a	n/a	n/a	n/a	n/a	n/a	n/a	n/a	not reported	not reported	per village for Taenia spp. 14.8, 13.7 and 29% in Namwen upper, Namwen lower and Mangguo new village respectively
Alexander2012	2	8	India	Tamil Nadu State/Kaniyambadi, a rural development block	106000 AND 9292 IN AREA TARGETED FOR BASELINE	9292/106000	Household and community level	health education	1	not reported	n/a	n/a	2 months	not reported	n/a	trained community volunteers and a qualified health educator	conducting Health education campaigns	not reported	n/a	not reported	6 months	One-third of the houses in the area had toilets	drinking water is universally available through government bore wells, the supply is intermittent and sometimes inadequate	17.5% washed hands with soap before each mean, 23.7% wahed hands with soap after visit to toilet	all of the pigs were being allowed to roam freely.	n/a	not reported	random	120 households for the baseline=314 persons,10 pig rearers number of students at baseline =507 , post intervention survey by 809 high schoool students in 3 schools-additional students had joined the school and 240 persons from community and 11 pig rearers	A health education strategy was designed based on the results of the baseline survey, content adapted from ‘Let’s break the pork tapeworm cycle’, a health education module, education materials piloted and evaluated by senior social workers and doctors.health campaigns. The messages were delivered through street plays, songs, interactive discussions, posters, banners and handbills.5 community gath…	no allocation- before and after study	0	n/a	n/a	n/a	KAPs	random sampling	n/a	n/a	15.9% for PCC,	Not a seroprevalence study	n/a	n/a	n/a	not reported	n/a	1.02/1000 people for NCC, 2.93/1000 FOR TAENIASIS	N/A	1.02/1000 for NCC and 2.93/1000 for taeniasis
Allan1997	3	7	Guatemala	municipality of Quesada, Santa Gertrudis and El tule villages	2019 individuals in the two villages	1513 individuals(74.9%) received treatment of niclosamide	community and pig level	MDA in people	1	not reported but support was from Wellcome Trust Trooical Fellowship awarded to-J. C. AIlan.	n/a	n/a	4 months	not reported	n/a	not reported	n/a	not reported	n/a	not reported	9 months	26% in Santa Gertrudis and 67% in EL Tule practiced open defacation	95% and 47% in Santa Gertrudis and El Tule respectively	not reported	2	Most of the pigs in each village were allowed to wander and forage freely around their respective villages (6 families confined their pigs in Santa Gertrudis and 9 did so in El Tule, in both surveys).	not reported	random	269 pigs and 1582 individuals at baseline and 300 pigs and 1116 individaulas at evaluation	census conducted and treatment done to all consenting individuals and sampling done for determining taeniosis and PCC. Treatment of the pigs not clearly decribed	n/a	0	n/a	n/a	n/a	measure of prevalence and EPG	random	not reported	148/269	0.55	0.48	n/a	chi square=153.9	95%C.I	SPECIFIC western blot	not reported	56/1582	11/1116	3.5% and 1% at endline
Ash2017	2	2 and 3	Lao PDR	Phongsaly village 700km north of Vientiane	300 people in 60 households	64% of village residents. Of thosetreated, 76.8% and 93.5% (MDA 1 and 2 respectively) received therecommended protocol of 3 doses of albendazole 400 mg over threeconsecutive days, while 13.7% and 4.9% of participants received 2doses and 9.5% and 1.6% received 1 dose	community level	albendazole	1	not reported but funding was from Australian Centre for International Agricul-tural Research (ACIAR) One Health Smallholder Pig Systems Project(SPSP),	n/a	n/a	1 month for MDA1( 3DAYS) and 1 month for MDA2(3 DAYS)	NOT REPORTED	n/a	Lao PDR Ministry ofHealth Department for Communicable Disease Control (DCDC),Department of Hygiene and Prevention, and the Neglected Tropi-cal Diseases unit at the World Health Organisation (WHO) Lao PDRnational office, Provincial and DistrictHealth offices, community members	administering the MDA and monitoring, for ensuring compliance	not reported	n/a	availability of school deworming programme however this could have led to low compliance because parents did not want their children to take many drugs	5 months	Lack of adequate latrine provision- percentage coverage not reported	high levels of poverty and sub-optimal sanitary conditions	a common practice of promiscuous defecation reported	2	n/a	pig raised for personal consumption rather thantrade	not stated	100/298 pre-intervention for MDA1, 58/190 post MDA1. 59/295 pre MDA2 and 48/185 post MDA2	a two MDAs was conducted in October 2013 andMarch 2014. Treatment consisted of triple dose albendazole 400 mg(Eskazole®, GlaxoSmithKline) delivered over three consecutivedays and offered to all eligible residents of the village	n/a	0	n/a	n/a	n/a	n/a	n/a	108, n=146/298 received 3 doses in MDA1 and n=173/293 received 3 doses in MDA2	n/a	n/a	n/a	n/a	n/a	n/a	n/a	n/a	n/a	n/a	parasite prevalence of 90%- T. trichiura (60%) followed by hookworm (56%), A.lumbricoides (43%), and Taenia spp. (18%), 26.6% (16/60) of village house-holds were found to have a tapeworm carrier after PCR- 81.3% (13/16) were identified as T. solium and 18.7% (3/16) wereidentified as T. saginata.
Assana&Kyngdon2010	1	8	Cameroon	Mayo-Danay administrative department	600,000 inhabitants	41 villages and 114 farms	pig level	vacination with TSOL18 and oxfendazole	1	not reported but funding was from The Wellcome Trust, Animal Health in the Developing World and Australian National Health and Medical Research Council	n/a	n/a	12 to 13 months	not reported	n/a	farmers	kept the pigs under study	n/a	n/a	n/a	10 months	more than 40% of houses that keep pigs do not have latrines	not reported	not reported	2	n/a	not stated	not described	280 three month old piglets	The general strategy adopted for the trial was to vaccinate piglets at 2–3 months of age and give a booster immunisation 4 weeks later. At the time of the second immunisation, the pigs were given oxfendazole to kill any parasites that may already have established in the animals prior to vaccination. 280 piglets bought and distributed to 114 households in matched pairs , one vaccinated and on cont…	not stated	1	120 piglets pairs-vaccinated and not vaccinated	1	120	prevalence and number of viable cysts and ELISA for antibody titres	n/a	28 pigs- 10 vaccinated, 18 control	19/97	0.196	There was a reduction in the prevalence of infection from 19.6% (19/97) in paired control pigs to 0% (0/97) in paired vaccinated pigs (P < 0.0001). Control group had 20% prevalence	n/a	n/a	95 CI	Necropsy at evaluation and toungue palpation at baseline	n/a	n/a	n/a	n/a
Beam2018	3	8	Peru	Piura province	2,189 people, with 997 (45.6%) in five intervention communities and 1,192 (54.4%)	8 villages, 5 for intervention and 3 for control	pig and household level	niclosamide and oxfendazole	2	not reported but financial support was from UBS Optimus Foundation.	n/a	n/a	n/a	village leaders and other stakeholders(not mentioned) community health workers, community members	village selection, developing education material	community health workers, health post, residents, school children, key actors (political and religious authorities, pig farmers and vendors, ministry of health office of epidemiology	involved and trained to assist in reporting cases to the health post., invited to participate in the study, school children were also trained., trained in two educational sessions- helped in setting up community survelllance system. Pig traders did inspection thro tongue palpation. local health post provided treatment response for all reported cases of porcine cysticercosis and for providing fina…	n/a	n/a	n/a	12 months	Latrine coverage across study villages at baseline was 67.5%.	63.9 % in intervention villages and 60.8 in control villages	not reported	2	Pigs are commonly allowed to roam outside of corrals throughout the village to forage	source of income and as a highly desired source of meat.	random using a computer algorithm	1,250 pigs in the cohort including 615 (49.2%) in the intervention villages and 635 (50.8%) in the control	Household- and schoolbased education about the parasite life cycle and methods to prevent infection were offered in all villages. A local surveillance and response system was established in intervention villages along with a campaign to promote reporting of infected pigs. No surveillance system was established or promoted in the control villages. villagers screened for and reported infected pigs …	randomly assigned to the intervention or control group using a computer algorithm. The algorithm was repeated until the human population in both groups was approximately equal (within 10% of the total study population divided by 2)	1	2	5 villages	3 villages	sero-incidence, prevalence of PCC	randomly using a computer algorithm	not reported	not reported	8.9% per month (95% confidence interval [CI]: 5.2–15.2) in intervention communities and 7.9% (95% CI: 4.6–13.8) in control communities.	no difference in the seroincidence over time in the intervention versus control villages	n/a	n/a	95 CI	lentil-lectin glycoprotein electroimmunotransfer blot (LLGP EITB), necropsy	not reported	15/831 in intervention and 19/678 in control	n/a	There were 15/831 (1.8%) cases of taeniasis in the intervention villages and 19/678 (2.8%) in the control (P = 0.2). Of the 34 total cases of taeniasis identified by coproantigen ELISA, 21 (61.8%) had Taenia sp. eggs present in the stool.
Beam2019	2	8	Peru	Not reported	235 households in 4 villages at baseline	Workshop participation of atleast 1 adult per household was 41/84 (49%), 25/34 (74%), 29/68 (43%), and 15/49 (31%) per village in the 4 villages	Household and community level	health education	1	not reported	not reported	not reported	not reported	not reported	n/a	volunteers	conducting tongue palpation	not reported	not reported	not reported	not reported	not reported	not reported	not reported	not reported	not reported	not reported	not described	226 hhds in baseline survey and 191 hhds in followup interviews	Adolescents and adults were invited by door-to-door invitation to a “Healthy Pig Fair,” and children were invited to a “Parasite Birthday Party.” Promotional posters highlighting the opportunityto view the parasite with a microscope were displayed publicly.Each workshop began with pig tongue examination, examination done by volunteer who received guided instructions. Next, there was a facilitated…	no allocation- before and after study	1	1	55 attended workshop	136 did not attend workshop	change in knowledge	not reported	35 households	n/a	n/a	n/a	n/a	n/a	n/a	n/a	n/a	n/a	n/a	n/a
Braae2017	2	2	Tanzania	Mbeya and Mbozi district	305,319 in Mbeya district and 446,339 in Mbozi district in 2012, 31,190 pigs in Mbeya districtand 117,483 pigs in Mbozi district in 2007/2008	In Mbozi and Mbeya districts school aged children (4 - 15 years of age) made up 35% and 33% of the total population, respectively. In 14 villages	community and individual level	MDA with praziquatel	1	not reported but funding was from Bill and Melinda Gates foundation funded ICTC-project (Integrated Control of Taenio-sis/Cysticercosis in sub-Saharan Africa).	n/a	n/a	2 months for the MDA and then 3 community based cross-sectional surveys	not reported	n/a	village leaders, school headmasters and head teachers. National Schis-tosomiasis Control Programme (NSCP), district health officer and the medical doctor	presented with results and people asked to be treated, carried out the MDA in school, doctors attended to cases with adverse effects	n/a	n/a	In Tanzania, school-based MDA with praziquantel is carried out as part of the National Schis-tosomiasis Control Programme (NSCP) in schistosomiasis endemic districts	22 months	54, 46, and 38 of the sampled people had no access to toilet	not reported	not reported	2	n/a	not reported	not reported for the villages	populationIn total 9064 stool samples were collected, 3029 at R0, 3021 atR1, and 3014 at R2	The NSCP carried out MDA with praziquantel to SAC in bothdistricts between July and September 2012 and in Mbozi districtonly in September 2013. Children not enrolled in school wereencouraged to go and get treatment at the schools during theMDA. Following the MDA three community-based cross-sectionalsurveys were conducted.	n/a	0	n/a	n/a	n/a	prevalence	n/a	n/a	n/a	n/a	n/a	n/a	n/a	n/a	n/a	n/a	67	35	0.022
Bulaya2015	2	7	Zambia	Vulamkoko and Chimtende catchments in the Katete District Katete District	65,865 pigs in Katete district,, 25553+22846= 48,399 people	9 VILLAGES in Katete district	community level	CLTS	1	Not reported but UNICEF funded CLTS and ICONZ (Integrated Controlof Neglected Zoonoses), Norwegian Agency for Devel-opment Cooperation (NORAD)’s programme for MastersStudies (NOMA), The University of Zambia, Samora MachelSchool of Veterinary Medicine and Southern Africa Consor-tium for Research Excellence (SACORE).	n/a	n/a	n/a	local district veterinary authorities and local leaders	n/a	Ministry of Local Government and Housing, trained CLTS champions	implimenting CLTS	n/a	n/a	Government support for CLTS	8 months	no sanitary facilities	Most of the drinking water is sourced fromboreholes.	practice open defecation	2	pigs are reared in small-scale household settings. The animals are left free roamingin search of feed during the daytime, confined at nightand	kept for local consumption- subsistence	snowballing technique to identify hhds with pigs	total of 379 pig serum, 104 from 64 households at baseline and 275 from 89 households post-intervention. 64 and 89 respondents for questionnaire	A trainerof trainers (ToT) workshop was conducted with District Council employees on how to train CLTS champions. Once targeted and trained the CLTS champions would then formteams to trigger CLTS in their villages. Monitoring and backstopping and then declare villages ODF	n/a	n/a	n/a	n/a	n/a	prevalence	n/a	n/a	14/104	45/275 positive .13.5%	13.5% and 16.4% after the intervention	n/a	n/a	baseline 6.8 - 20.1 and endline 12.0 - 20.8	B158/B60 Ag-ELISA	The validity due to possibility of cross reactions with T. hydatigena metacestodes	n/a	n/a	n/a
Camacho1991	3	8	Mexico	La Curva, Navolato in the state of Sinaloa	559 living in 105 houses,	5 sections of 1 village; 339 individuals - 71% of the population	Household level	praziquatel	1	not mentioned but was supported by WHO	n/a	n/a	n/a	n/a	n/a	Merck, Darmstadt, Germany ; local health authorities	donated praziquantel; provided medical assistance and drugs for other parasites	n/a	n/a	n/a	1 year	25% had no sanitary installations, with open defaction practiced	6.6% boiled drinking water	92%v ate will cooked pork and 92 % washed fruits and vegetables	2	44% confined pigs and 37% tield them on trees and 18% let them roam free	not reported	census	91 for questionnaire and 86 provided stool samples and blood	census,stool sampling and blood from humans and inspection of pig by tongue palpation,treatment with praziquantel and then evalutaion after 1 year	n/a	0	n/a	n/a	n/a	prevalence of taeniasis, HCC and PCC	n/a	n/a	1 pig out of 72	1.3%, 1 soil sample had eggs of taenia spp.	n/a	n/a	n/a	n/a	tongue palpation	not reported	n/a	n/a	1.32% of taeniasis and no case at endline
Carabin2018	2	4	Burkina Faso	Boulkiemdé, Sanguié, and Nayala provinces	n/a	60 villages- 80 concessions or households, 60 participants in each village	community level	health education	1	development of the intervention cost US$31 538, which included the costs of movie production, comic book production, training of field team members in SARAR-PHAST, and adaptation of the SARAR-PHAST approach to human cysticercosis.These costs did not include the fees associated with delivery of the intervention funding from US National Institutes of Health (National Institute of Neurological Disor…	n/a	n/a	n/a	village chiefs and household chiefs	provide consent for family memebers to particpate	Water and Sanitation for Africa (WSA),	trained field worker on Participatory Hygiene and Sanitation Transformation (PHAST)	not reported	n/a	not reported	18 months	13.5% use toilet to defacate	Communities in Boulkiemdé also had access to safer sources of water than did those in Nayala and Sangui	n/a	2	Nayala provice pigs confined but fed feaces	not stated	randomization using RANDOM function in excel	60 villages included 2201 individuals with baseline and follow-up serum 500 individuals with follow-up serum, baseline questionnaire, no baseline serum 376 replacements for those with or without baseline serum	Villages located in pig-raising departments of the three provinces were block randomised (1:1) at the department level to the intervention or control group. Each village was sampled three times: at baseline, 18 months later and immediately before allocation of the intervention (pre-randomisation), and 18 months after allocation of the intervention (postrandomisation).The community-based intervent…	block randomization	1	1	522 participants	513 participants	prevalence and incidence of NCC	random	1 village	n/a	n/a	n/a	n/a	n/a	n/a	n/a	n/a	n/a	n/a	n/a
Chung1991	2	2	Taiwan	Nanao District, Ilan County,	not reported	66 cases (27 males and 39 females, from 9 to 74 years of age)	individual level	albendazole	1	not reported but support was from National Science Council, ROC; Smith. Kline. and French Overseas Co. donated albendazole and a financial grant.	n/a	n/a	n/a	not reported	n/a	n/a	n/a	n/a	n/a	n/a	3 months	not reported	not reported	not reported	not reported	not reported	not reported	not reported	not reported	(1) 400 mg x 1 day, (2) 800 mg x 1 day, (3) 800 mg x 2 days, (4) 800 mg x 3 days, (5) 1200 mg x 2 days and (6) 1200 mg x 3 days. The above six regimens were given to 30, 8, 14, 4, 6 and 4 patients, respectively. Three months after the treatment, re-treatment with atabrine (= mepacrine, quinacrine) (male, 1.2 g; female, 1.0 g) was conducted.	not reported	n/a	n/a	n/a	n/a	cure rate	not reported	not reported	n/a	n/a	n/a	n/a	n/a	n/a	n/a	n/a	not reported	not reported	not reported
Cruz1990	2	8	Ecuador	Gonzanama and Catamayo in Loja and Balsas and Marcabelli in El Oro provinces	379,215 pigs,	13416 people from 2602 households in two urban areas, nine parochial, and 15 peripheral settlements were included in the studies.1117 pigs were examined. Treatment covered 75.8% of the study group ; total of 10173 people treated;12.3% of total population treated	individual level	praziquatel	1	praziquantel donated by Merck AG, Darmstadt, Federal Republic of Germany. Funding by WHO	The average cost of treating an adult was US$ 0.30 at the 1986 retail price of praziquantel to United Nations agencies.	n/a	n/a	provincial authorities and local community councils or leaders;	consulted on optimizing the organizational methods.	National University in Loja- provided 64 auxiliary staff, as follows: seven physicians, two veterinarians, one public health specialist, 26 students, three social workers, seven sanitary inspectors, six teachers, 9 volunteers, and three drivers; regional committee for control of taeniasis/cysticercosis has been formed in Loja Province (COVITEC) to coordinate further control activities in the regi…	help in implimentation	n/a	n/a	n/a	1 year	not reported	not reported	not reported	2	not reported	subsistence	not reported	not reported	studies organized in 3 phases; Those selected for treatment and who accepted it were weighed and given a single dose of praziquantel amounting to about 5 mg/kg body weight.Most of the houses (90%) were revisited during the 48-72 hours after treatment and the inhabitants questioned about any side-effects and whether they had expelled tapeworms. Follow-up consisted of: a second treatment of 739 peo…	not reported	0	n/a	n/a	n/a	n/a	n/a	n/a	n/a	11.4% this reduced to 2.6%	0.088	n/a	n/a	n/a	necropsy	n/a	148	The infection rate increased slightly with age from 1.3% among 5-9- year-olds to 2.2% in those > 60 years of age. Females were more commonly infected (1.9%) than males (1.2%).; there was clustering of infections	0.016
Kabululu2018	1	1 and 3	Tanzania	Mbozi and Mbeya Rural districts of Songwe and Mbeya regions respectively	446,339 in Mbozi District and 305,319 in Mbeya Rural District; pig population- 117,483 in Mbozi District and 31,190 in Mbeya District	2 districts,8 villages in each district;OFZ was administered to 92, 51 and 78 pigs during baseline, first follow-up and second follow-up rounds respectively, which was an average of 16.4% of all eligible pigs in the selected households	pig level	oxfendazole and animal husbandry education	3	Not reported but funding was from Danish International Development Agency (DANIDA). Frans van Gool, Merial France, donated the OFZ (Synanthic® suspension 9.06%).	n/a	n/a	June–July 2013) and at two followups (January–February 2014 and August–September 2014).	District Livestock Office, local administrative	selecting districts and households respectively	Farmers,local mason/ carpenter, extension officers	constructed pig pens as part of intervention	not reported	not reported	not reported	two follow-up rounds, at an interval of seven months= month 7 and 14).	not reported	not reported	not reported	not reported	Pig production in the two districts is predominantly on a smallholder scale.;Majority (69%) of the households practiced semi-confinement of pigs while 26.4% and 4.6% practiced total confinement and free ranging, respectively. Raised floor pens were more commonly used (59.9%) compared to ground floor pens (40.1%).		randomization at village level, 12hhds in intervention villages and 20 hhds in control villages randomly selected=total of 120 hhs	A total of 482, 460 and 421 pigs were sampled in 221, 196 and 139 households at baseline, first and second follow-up visits respectively; total of 221 households: 196 and 139 households were sampled during first and second follow-up visits, respectively	The intervention consisted of improving pig confinement, feeds and feeding practices, and strategic anthelmintic treatment of pigs with oxfendazole, to primarily control Taenia solium (porcine) cysticercosis and nematodes; and with ivermectin to control ectoparasites and nematodes; intervention included a) specific training and technology transfer of improved pig pens, b) improved pig feeds and f…	Randomization was done at a village level for ethical reasons and to prevent spillover effects within villages	1	1	10 villages	6 villages	Sero-prevalence of PC, prevalence and burden of gastrointestinal (GI) nematodes and prevalence of ectoparasites	same as in intervention implimenation	not reported	n/a	12.6% in intervention and 9.8% in control;59.3% for intervention and 70.4 in control for GI helminths	no significant change p= 0.429. Fluctuations in sero-prevalence of PC were observed in both groups where prevalence increased from baseline to first follow-up and declined from first to second follow-up;significant difference between the two groups in change of prevalence of T. suis	n/a	n/a	n/a	Ag-ELISA	not reported	n/a	n/a	n/a
Kaminsky1991	2	2	Honduras	Not reported	68 individuals	2% of inhabitants-15 rural communities	individual level	albendazole	1	not reported but people to people foundation-hope/honduras project provided transport and donation to local hospital,Smith Kline and French provide research money and the drugs used	n/a	n/a	3 days of treatment	not reported	not reported	not reported	not reported	not reported	not reported	not reported	5 days,60 days and 90 days	not reported	not reported	not reported	not reported	not reported	not reported	not reported	56 individuals	individuals treated with 400mg of albendazole for 3 days and followed at 5 days, 60 and 90 days	not reported	n/a	n/a	n/a	n/a	cure rate	n/a	not reported	n/a	n/a	n/a	n/a	n/a	n/a	n/a	n/a	56	0	0.02
Keilbach1989	2	8	Mexico	Los sauces village, Guerrero	1500 inhabitants, 1000 pigs	900 individuals received praziquantel, 60 % coverage	community and individual level	health education and praziquatel	2	WHO provided funds	n/a	n/a	not reported	institute of biomedical research and university	collaboration	village,state and federal health authorities	provided technicians, nurses and minmum labaoratory facilities- this never happened and partcipation was only for the first week and researchers were left alone	not reported	not reported	not reported	4 months after treatment wioth praziquantel for humans and 1 year for pigs and years for change in knowledge	no proper drainage,no toilet backyard is used, some have toilet built to ensure feaces are eaten by pigs	few have water in homes.water from wells is pumped to the villages streets where people fetch	20% boil water and use to wash fruits and vegetables, 5 % use chlorine to disinfect fruits	2	pigs not confined during the day,roam around to feed with little feeding with corn	pigs are salughtered at home and sold to village butcheries. Sometimes loaded into trucks and transported to other villages. No meat inspection	those who were willing to participate -the systematic schedule prepared was abandon because people refused to participate	760 persons 1280 specimens collected, 131 for followup questionnare	several parts;- sensitization, coprological examination and ELISA of inhabitants willing to participate, treatment with 5mg praziquantel and niclosamide for people with NCC,tongue examination of 200 pigs and ELISA, examination of soil samples	n/a	n/a	n/a	n/a	n/a	prevalence and KAPS	n/a	not reported	not reported	0.06	11% of pigs were positive at the final end of the evaluation by tongue palpation. Prevalence increased	n/a	n/a	n/a	tongue palpation and ELISA	not reported	24 for taeniasis , 9/440 suspected to suffer from HCC thro' ELISA	not reported	0.03
Li2012	2	2	China	Sichuan Province, Yajiang county	not reported	117 individuals with suspected taeniasis, 72 were male and 43 were female	individual level	pumpkin seed and areca extract	1	supported by Financial Department of Sichuan Province, China and in part by Grant-in-Aid for Scientific Research from the Japan Society for the Promotion of Science (JSPS)	n/a	n/a	n/a	Yajiang County Centers for Disease Control (CDC)	spreading information about the tudy in the target villages	n/a	n/a	n/a	n/a	n/a	10 months to 22 months post-treatment	n/a	n/a	n/a	n/a	n/a	n/a	not described	115	Patients in the study group were given 3 different compounds in order at 40 min to 1 h intervals, including 120 g of peeled raw pumpkin seeds, 200 ml areca nut extract for an adult patient, and magnesium sulfate solution at a dose of 0.5 g/kg body weight. Peeled raw pumpkin seeds were taken by chewing. Two control groups were included in this study, i.e. Control Group A and Control Group B. Patie…	not reported	1	1	40	7	curative effect- number releasing full worms and those releasing segments	not reported	not reported	n/a	n/a	n/a	n/a	n/a	n/a	n/a	n/a	45 confirmed before treatment	5	not reported
Molinari1997	1	1	Mexico	Guerrero State,	not reported	17 villages selected; approximately 76% of new susceptible pigs aged 1-8 months were vaccinated every time; 2650 pigs vaccinated. 50 - 75% of all pigs in the village vaccinated	pig level	vaccination with antigenic extract from T.solium metacestodes	1	not stated but the project was supported by a grant from National University Autonomous of Mexico.	n/a	n/a	n/a	not reported	not reported	students of the Colegio Superior Agropecuario del Estado de Guerrero	carrying out the vaccination	not reported	not reported	not reported	12 months for 6 villages and again after another 12 months 4 villages of the 6 vaccinated at 12 months	not reported	no running water	poor living conditions; no conventional abattoirs, no physicians	not reported	n/a	n/a	random at preparation of vaccine. Not reported for included villages	17 villages, 2650 pigs	17 villages selected, 2650 inspecte by tongue palpation and vaccinated;6 villages selected for subsequent vaccination; third vaccination done in 4 of the 6 villages	not described	0	1	2650 pigs, then pigs in 6 villages for second vaccination and 4 villages for third vaccination	n/a	prevalence	n/a	n/a	64/2650	0.024	at second vaccination Among 971 inspected pigs, 12 were found to be cysticercotic (mean 1.1 _+ 1.01 SD, 1.2%, P < 0.05) and (mean 0.45 + 0.45 SD, 0.46%, P < 0.05). At the third vaccination. All positive pigs were new cases aged 6 - 8 months. Therefore gradual decrease in the prevalence of porcine cysticercosis from a mean of 2.4 - 1.2 SD (2.4%) prior to immunization to 0.45 - 0.45 SD (0.46%) prio…	n/a	n/a	n/a	tongue palpation at recruitment	not reported	n/a	n/a	n/a
Molinari1993	1	1	Mexico	state of Guerrero	3,295 pigs from 18 villages	3295 pigs vacinated- 1 -16- month-old pigs	pig level	vaccination with antigenic extract from T.solium metacestodes	1	not reported	not reported	not reported	not reported	not reported	not reported	not reported	not reported	not reported	not reported	not reported	1 year	not reported	not reported	not reported	not reported	n/a	not reported	not described	3,295 pigs	Pigs were divided into four groups for the purposes of this study. Animals in group 1 were found to be infected before immunization (immunized cys ticercotic pigs, age range 5-11 months). Animals in group 2 were not infected initially but acquired infection after immunization (cysti cercotic immunized pigs, age range 6-8 months). Animals in groups 3 and 4 served as unimmunized controls; those in …	Pigs were divided into four groups but criteria not described	1	2- one group infected before immunization and group 2 was not infected initially but picked infection later	2 groups	2 groups, infected and non infected group	prevalence, evangination of metacestodes	not reported	not reported	85/3295	0.026	porcine cysticercosis decreased from 4.8% at time 0 to 0% after one year of immunization in one of the villages followed for one year p=0.01; approximately 94% of the metacestodes isolated from the control pigs succeeded in evagination oftheir scolices, while only 29% of those isolated from the immunized cysticercotic pigs evaginated.	n/a	n/a	n/a	tongue palpation, histopathology	low sensitivty of tongue palpation	n/a	n/a	n/a
Morales2008	1	1	Mexico	Morelos, Sierra de Huautla rural community	926 pigs plder than 3 months	62 % that is 562 pigs	pig level	vaccination with S3Pvac	1	supported by Consejo Nacional de Ciencia y Tecnolog´ıa, the Fundacio ´ n Produce, Morelos A.C. and Secretaria de Desarrollo Rural del Estado de Morelos, Me´xico, CEAMISH-Universidad Auto´ noma del Estado de Morelos, LISIG-UAEM, Autoridades Municipales de Tlaquiltenango, Tepalcingo y Ciudad Ayala del Estado de Morelos and Direccio´ n General de Personal Acade´mico, Universidad Nacional Auto´ noma …	n/a	n/a	2 years	not reported	not reported	trained technicians from Direccio´ n General de Ganaderı´a	performing dissection on the pig carcasses	not reported	not reported	not reported	3 to 5 months for tongue palpation and 5 to 27 months for necropsy	over 25% no latrine	water from well, river and tap water; over 50% use river	not reported	not reported	a greater percentage over 90% kept loose to raom around.	over 70% kept for sale and the remaining for consumption	random	1047 pigs	Sixteen rural communitieswere selected fromthe 25 in the area.half the members of each litter were immunized with S3Pvac-Phage vaccine described above and half with placebo (saline). The additional pig of litters with odd number of piglets was vaccinated. The owners were kept unawares of the treatment received by each pigs in the litter and were instructed to raise the pigs as accustomed. Half of…	randomization	1	2	626	421	PCC prevalence by tongue palpation, PCC prevalence by necropsy and number of cysticerci in each carcass	same as in alloction of treatment	198 in control and 319 in tretment group- consumption, death, natural death or reproduction before necropsy at 27 months 89 lost in control and 110 lost in treatment	73/562	0.13	effect of vaccination on the number of infected pigs in the 530 pigs examined by tongue inspection at 7–9 months of age: cysticercosis was diagnosed in 12 pigs (3.9%) of the vaccinated group and in 29 pigs (13.0%) of the control group, corresponding to a vaccine efficacy of 70%. means that cysticercosis frequency in vaccinated pigs are nearly threefold less that of the placebo group (number of ob…	2.7 relative risk by tongue palpation and 2.3 (CI95: [1.2–4.3], P = 0.0113 by necropsy	n/a	1.8 - 4.2 95CI P=0.0001	tongue palpation and necropsy		n/a	n/a	n/a
Ertel2017	2	8	Tanzania	Mbeya region	Mbeya Region is divided intoten districts/councils and in 2012 the population was 2,707,410, ofwhich 3,85,279 were living in Mbeya City Council	79 participants from health- and agriculture sector- study subjects in group sessions with up to 17 participants per group.	community level	health education-the vicious worm	1	Danida-funded project ‘Securing rural Livelihoods through Improved smallholderPig Production in Mozambique and Tanzania 2010–2015	n/a	n/a	3 months	not reported	n/a	the principal investigator (PI) and assistants	conducting KIIs and FGDs	n/a	n/a	n/a	n/a	n/a	n/a	n/a	n/a	n/a	n/a	not described	79 participants in total. Groups of 17 each, 5 FGDs - two groups of agriculture/livestock diploma students, a group, of agriculture/livestock extension officers, a group of veterinariansincluding veterinary students, and a group of assistant medical offi-cer students.seven vet-erinarians, three veterinary students, three meat inspectors, 17agriculture/livestock extension officers, 28 agriculture/…	The study involved the following sessions:(1) a pre questionnaire to assess the study subjects’ baseline knowl-edge regarding T. solium, (2) individual health education with the‘The Vicious Worm’ for 1½ h, (3) a post questionnaire (identicalto the pre questionnaire) given immediately after the health edu-cation to assess knowledge uptake, (4) focus group discussions toobtain attitudes and opinion…	n/a	n/a	n/a	n/a	n/a	Knowledge and attitudes	n/a	n/a	not reported	15 - 32%	n/a	n/a	n/a	n/a	n/a	n/a	n/a	n/a	4.1 % of taeniasis, HCC=16.7%
Garcia2006	3	7	Peru	Huancayo,Quilcas district, located at 15 km west from Huancayo, and one village from Canchayllo	5,658 resident individuals and 716 pigs	coverage was 75%, ranging from 69% to 80%. Seventy-five percent (4,237/5,658 residents in the study area) of the human population received the intervention or the comparison drugs,Compliance by age group varied from 71.0% in children younger than 10 to 80.3% in individuals 11–20 years of age. Compliance by village ranged from 69.2% in Canchayllo to 82.4% in Rangra.very high proportion of pigs wer…	pig level and community level	MDA with praziquatel and oxfendazole	2	not reported but funding from National Institutes for Health and Fogarty Foundation, The Wellcome Trust, and from The Bill and Melinda Gates Foundation	not reported	n/a	it took 2 to 3 days to complete intervention in each treatment area, 4 months observation period	key village leaders, village leaders consulted the community on willingness to participate, sensitization to groups of villagers conducted	their willingness to participate and interest in the project evaluated	n/a	Only through active participation of peasants it can be expected that an intervention program be sustained and educational programs be accepted.	n/a	n/a	not reported	Outcomes were evaluated every 4 months after the intervention for a total of 20 months.	not reported	not reported	not reported	not reported	n/a	n/a	not clearly stated	a A total of 5,308 samples were collected along eight sampling rounds, corresponding to 3,177 pigs. From these animals, 1,789 (56.3%) were only sampled once, 871 (27.4%) were sampled twice, and 517 (16.3%) were sampled more than twice. Eleven animals had six samples and three animals had seven samples. The total number of pigs varied by sampling round (716, 923, 603, 771, 661, 571, 589, and 481, …	The control intervention consisted of one round of mass chemotherapy for intestinal tapeworm infection in humans with a single dose of 5 mg/kg of praziquantel and two rounds of mass chemotherapy for porcine cysticercosis with a single dose of 30 mg/kg of oxfendazole. Villages or treatment units were paired based on size and distance from the main road and randomized to be treatment or comparison …	Villages or treatment units were paired based on size and distance from the main road and randomized to be treatment or comparison areas	1	1	2 villages and half of other 3 villages	2 villages plus half of other 3 villages	comparing incidence rates (seroconversion in pigs who were seronegative 4 months before) in treatment versus control villages, Generalized estimating equations	n/a	sampling campaign and the family attributed the death of the animal to the blood sampling	Overall seroprevalence in the three pre-intervention rounds ranged from 54.8% (507/923) to 64.3% (388/603).	not reported	Unadjusted prevalence ratios. Comparison of prevalence ratios between treatment and control areas showed similar pre-treatment prevalence but lower prevalence in the treatment areas after the intervention. The difference persisted over time Unadjusted incidence rates. Pigs with at least two consecutive samplings after the intervention were entered in an incidence database. There were 2,342 animal…	a protective effect was shown	OR, 0.51; P < 0.001	n/a	enzyme linked immunoelectrotransfer blot (EITB; Western blot).	not reported	253/1,597 (15.8%)	n/a	n/a
Garcia2016	3	7	Peru	Tumbes	Phase 1 interventions were performed in an area that covered 10,753 humans and 17,102 pigs. Phase 2 interventions were performed in an area that covered 10,380 humans and 13,488 pigs and In phase 3, the final scaled-up intervention was implemented in 107 villages, covering 81,170 humans and 55,638 pigs	42 villages in one district out of 72 villages-253 (62%) of 409 hhds allocated to intervention presented at least one member to the training session and received pamphlets. In the human population, niclosamide was administered in three rounds, with 84.7% of the entire population receiving at least one dose	pig level and community level	MDA with niclosamide and oxfendazole	4	not reported but funding from the Bill and Melinda Gates Foundation, The TSOL18 vaccine used in this study was produced at the University of Melbourne with the support of the Australian National Health and Medical Research Council	not reported	n/a	over 3 years	two Peruvian universities (Universidad Peruana Cayetano Heredia and San Marcos University), Johns Hopkins Bloomberg School of Public Health, and the U.S. Centers for Disease Control and Prevention.	For the vaccines our program purchased the medicines and sent funds to the University of Melbourne for the production of the vaccine, which was produced with the assistance of one of the authors	personnel at the local branches of the Ministries of Health and Agriculture in Tumbes for their support and collaboration	support and collaboration	not reported	n/a	not reported	Phase 1 interventions began in December 2004 and continued for 1 year, Phase 2 began in January 2007 for 1 year and phase 3 for 1 year	not reported	not reported	not reported	not reported	not reported	not reported	not reported	not reported	In the mass-treatment and strategic-treatment groups, humans received mass treatment with niclosamide (NM); in phases 1 and 2, posttreatment stool samples were obtained for analysis by microscopy and enzyme-linked immunosorbent assay (ELISA) for coproantigen detection. People with persistent taeniasis were retreated and followed until cured. In phase 3, post-treatment stool samples were obtained …	not reported	n/a	n/a	n/a	n/a	incidence of antibodies against T. solium cysticercosis in all pigs as measured by serologic testing every 3 months in phase 1, in phase 2 prevalence of pigs with live, nondegenerated cysts on necropsy was used and prevalence of pigs with live, nondegenerated cysts on necropsy in phase 3	n/a	not reported	n/a	n/a	Mass screening and minimal mass treatment were the only strategies to show significant reductions in incidence (as assessed by serologic testing), as compared with the reference intervention of prevention education; incidence rate ratios, 0.78 [95% confidence interval {CI}, 0.64 to 0.95] and 0.79 [95% CI, 0.65 to 0.97], respectively	n/a	n/a	n/a	n/a	n/a	n/a	n/a	n/a
Gonzales2001	1	1	Peru	Casacancha	310 people	(population _x0001_ 310), a small village in the central highlands of Peru.	pig level	oxfendazole	1	not reported but funding was from National Institutes of Health, and Emerging Infectious Diseases funding from the Centers for Disease Control and Prevention	n/a	n/a	7 months	not reported	not reported	not reported	not reported	not reported	not reported	not reported	eight weeks after treatment to ensure that all muscle cysts were killed by the drug and 3 months after pairing and introduction to endemic village, additional three months, equivalent to the amount of time that cysts take to achieve full maturity	not reported	not reported	not reported	not reported	not reported	not reported	not described	20 naturally infected pigs and 41 cyticercosis free pigs	pigs were treated with a single oral dose of 30 mg/kg of OFZ given as a veterinary aqueous suspension. Treated pigs were kept here for eight weeks after treatment to ensure that all muscle cysts were killed by the drug.17 Uninfected animals of similar age and weight were purchased, and each treated pig was matched by age and sex with two uninfected animals to increase precison.19 All pigs were va…	20 infected and 41 uninfected animals matched, 1 treated pig matched with 2 untreated pig/uninfected	1	1	20	41 initially uninfected animals	The main outcome was the number of exposed pigs that became infected during the challenge exposure period.Infection was recognized in control pigs at two levels, acquisition of cysts (viable or degenerated) or seroconversion by EITB.	matching	One treated and nine control pigs were not recovered because of various reasons, mostly because villagers sold or slaughtered them for consumption.	73/97 pigs	0.75	New infections were detected by serology in 15 (47%) of 32 control pigs, and by the presence of cysts in 12 (38%) of 32. Among these 12 pigs, viable cysts were found in seven carcasses (viable only _x0001_ 3 and viable and degenerated _x0001_ 4), and only degenerated cysts were found in another five animals. The numbers of cysts in these newly infected animals ranged between five and 30 per pig. …	n/a	n/a	P =0.001,	The enzyme- linked immunoelectrotransfer blot (EITB) and detailed dissection	n/a	n/a	n/a	n/a
Hobbs2018	2	8	Zambia	Nyembe (Katete District), Chimvira and Herode (Sinda District)	66 000 pigs	Students from grades three to six at the Nyembe (Nyembe), Kondwelani (Chimvira) and Gunda (Herode) primary schools. A total of 99 students participated in the three workshops: 38 males and 61 females. Ages ranged from 10 to 18 years, with a median of 14 years.	community level	health education	1	not reported but funding was from Institute of Tropical Medicine, Antwerp via the Flemish Ministry of Research and via the Belgian Cooperation in the framework of the collaboration between the Institute of Tropical Medicine in Antwerp, Belgium, and South Africa. Ross University School of Veterinary Medicine provided PhD funding. This publication is also based on research funded in part by the Bil…	n/a	n/a	july 2016 to november 2016	not reported except researchers	n/a	n/a	n/a	n/a	n/a	n/a	n/a	90 % but open defaction still practicesed	not reported	not reported	2	Approximately 98% of the region’s estimated 66 000 pigs are reared under small-scale ‘backyard’ conditions where free-ranging and scavenging of human faeces are common	subsistence	not described	three schools, 99 students	Half-day health education workshops were conducted in three primary schools in the highly endemic Eastern Province of Zambia, using the computer-based T. solium educational program ‘The Vicious Worm’. Questionnaires were administered before and after the educational component to determine the program’s impact on knowledge uptake in primary school students.The workshop consisted of (i) a brief int…	n/a	n/a	n/a	n/a	n/a	KAPs	n/a	n/a	n/a	0.64	n/a	n/a	n/a	n/a	AgELISA	n/a	n/a	n/a	TS 6.3–11.9% (by copro-Ag ELISA), of active human CC of 5.8–14.5% (based on circulating antigen detection, AgELISA
Huerta2001	1	1	Mexico	Huatlatlauca and Tepetzetzintla, in the state of Puebla, Mexico	not reported	not reported	pig level	vaccination withSynthetic peptide vaccine	1	funding was from The Howard Hughes Medical Institute, USA	not reported	n/a	1 year	not reported	n/a	inhabitants of the study area are acknowledged	supported the project but not reported in what way	not reported	n/a	n/a	10 to 12 months	open defaction practised	low sanitary conditions	low personal hygiene and low sanitary conditions in household and village	2	local pork meat consumption and extensive domestic pig slaughtering	not reported	study site selected purposively due to endemicity of PCC	240	a vaccinated and control study with 120 and 120 pigs in each group, distributed in matching pairs (one vaccinated and one control) in 70 village households.	paired 1 treatment and one control	1	1	120	120	prevalence (the number of pigs with at least one parasite/total number of pigs in the group) and intensity (the parasite load in each pig, classified as total cysticerci, viable or necrotic) collected from half the carcass of each pig in the study.	same as allocation	Of all these, 18 vaccinated and 20 control pigs died of causes not related to vaccination nor to cysticercosis and were excluded from the study	n/a	0.14	The results indicate 52.6% efficiency of the vaccine in reducing the number of infected pigs and 97.9% reduction of the total parasite load. Cysts reduced from 15.8 to 7.5%.At 95% level of confidence, results indicate 52.6% efficiency of the vaccine in reducing the number of infected pigs and 97.9% reduction of the total parasite load.	n/a	n/a	n/a	necropsy	n/a	n/a	n/a	n/a
Mwidunda2015	2	8	Tanzania	Mbulu district	In 2012, the district had 320,279 people and 70,834 pigs	the district had a total of 124 primary and 32 secondary schools- number of children was 2700 (1350 primary, 1350 secondary)	community and institutional level	health education	1				2 years	n/a	n/a	Mbulu district authority, school teachers and children	They acknowledged but not reported clearly how they helped except children participated and teachers allowed them	n/a	n/a	n/a	12 months with assessemnets imediately, at 6 months and at 12 months	not reported	not reported	not reported	2	n/a	n/a	puposive and random sampling	60 schools, 30 primary and 30 secondary	In summary, the modified design consisted of random selection of 30 schools (clusters) from each school category (primary, secondary) followed by purposive selection of one grade per school and finally by random selection of one stream per selected grade. A stream consisted of at most 45 pupils (minimum of seven pupils) and all pupils in the selected stream were included in the study.	random	1	1	30 schools	30 schools	KAPs	same as allocation	1 school	770 pigs	0.174	n/a	n/a	n/a	n/a	tongue palpation	low sensitivty of tongue palpation	n/a	n/a	n/a
O'neal2014	3	8	Peru	Piura Province	1058 residents in intervention village and 753 residents in control village= 1,811 people	Surpampa (1,058 residents) received the ring-screening intervention and Santa Ana (753 residents) served as the control.	pig level and household level	niclosamide	2	not reported but Fogarty International Center (FIC) and the National Institute of Neurologic Disorders and Stroke (NINDS), National Institutes of Health (NIH) and Bill and Melinda Gates Foundation support is acknowledged	n/a	n/a	n/a	not reporetd	n/a	excellent partcipation of local community in the intervention reported	participated in ring screening and tretament	n/a	n/a	N/A	4 successive sampling rounds (months 4, 8, 12 and 16	(67.6% I control villages vs. 54.4% in intervention village, p, 0.01)	93.5 in intervention and 79% in control	n/a	2	Pigs are typically allowed to roam unrestrained in the village to forage as this reduces or eliminates owner investment in feed.	pigs reared as a source of income and meat protein	not reported	573 pigs and 191 residents	We treated participants with suspected or confirmed taeniasis with a single oral dose of niclosamide according to their weight (11–34 kg received 1 g; 35–50 kg received 1.5 g; .50 kg received 2 g). We collected a repeat stool sample two-weeks after treatment to verify cure. We returned to both villages at study completion (month 20) to conduct mass treatment and screening for taeniasis	not described	1	1	191 persons and 573 pigs	753 persons and 417 pigs	The primary outcome measure in both villages was the seroincidence among pigs born during the intervention period	n/a	not reported	The baseline seroincidence in the intervention village was 22.6 new cases per 100 pigs per month (95% CI 17.0–30.0) compared to 18.1 cases per 100 pigs per month in the control (95% CI 12.7– 25.9).	In all we identified 34 heavily-infected pigs, 30 (88.2%) of which were tongue-positive and 4 (11.8%) which were slaughter-positive. The majority of the tongue-positive pigs had positive confirmatory serology (29/30; 96.7%) indicating presence of antibodies against T. solium cysticercosis;	Over the entire study period the seroincidence decreased 41% in the intervention community (incidence rate ratio [IRR] 0.59, 95% CI 0.41–0.87) and remained unchanged in the control village (IRR 1.01, 95% CI 0.70–1.47). There was 41% greater reduction in seroincidence between baseline and study end in the intervention village compared to the control village (IRR 0.59, 95% CI 0.35–0.97). interventi…	n/a	n/a	95 CI	enzyme-linked immunoelectrotransfer blot (EITB LLGP)	n/a	3.2% (17/526)	n/a	Of the 526 participants who provided a stool sample in any round, 35(6.7%) had suspected taeniasis. 17 (48.6%) were subsequently confirmed to have taeniasis
Braae2016	3	7 and Schistosomiasis	Tanzania	Mbozi and Mbeya district	not reported	22 villages	school	MDA with praziquatel	1	not reported but funding was from the Bill and Melinda Gates Foundation	not reported	not reported	3 years	not reported	n/a	not reported	n/a	village leaders, school headmasters, and head teachers	informed about results of stool tests	National Schistosomiasis Control Programme (NSCP) by the government of Tanzania	36 months	not reported	not reported	not reported	not reported	not reported	not reported	not described	1500 humans and 400 pigs were targeted in each district	The study consisted of multiple cross-sectional surveys carried out in the two districts Mbeya and Mbozi in Tanzania from 2012 to 2015. MDA of praziquantel at 40 mg/kg to school-aged children were carried out three times in Mbozi district and twice in Mbeya district by the NSCP. Stool samples were collected in 14 villages from the human population and has been described elsewhere (Braae et al., 2…	n/a	0	n/a	n/a	n/a	prevalence of taeniosis and porcine cysticercosis	n/a	n/a	not reported	not reported	Compared to the baseline, a significant decrease in prevalence (13% to 8%) of porcine cysticercosis (p = 0.002, OR 0.49, CI: 0.32–0.76) was reported in Mbozi at the 36-month time point (S36) after three rounds of MDA. For Mbozi district, also the age of the pigs were found to be a significant risk factor of disease (p b 0.001, OR 1.04, CI: 1.02–1.06). 36% drop in prevalence of porcine cysticercos…	n/a	n/a	95% CI	B158/B60 Ag-ELISA	not reported	not reported	8	1.8
Alexander2011	2	2	India	South India,Tamil Nadu, Kaniyambadi, a rural block	a population of 105 886 in 2008 and Vellore town with 300 000 people.	area of 184 km2, 82 villages	pig level	praziquatel, niclosamide and targeted therapy	1	The cost per person screened by stool testing for coproantigens was US $ 12, and the cost per case of taeniasis detected was US $ 4051, The cost per person screened was US $ 10.8 assuming all costs were the same as for option 1 except for the cost of the stool microscopy	the additional cost of hospitalization for the above step, which was US $ 30 per stool-positive subject in our study.	can be calculated	6 months	not reported	n/a	Two health workers	sample collection and treating positive cases	n/a	n/a	n/a	n/a	n/a	n/a	n/a	n/a	n/a	n/a	random sampling	386 families were selected by random sampling from the database. In the selected families, there were 1305 persons between 2 and 60 years of age who were considered eligible for the study by the criteria of age. Of these, 653 consented and gave stool samples for testing.	The first strategy is screening of stool samples for coproantigens by ELISA and therapy for those who are positive. The second strategy is universal screening using only stool microscopy of formalin ethyl acetate concentrates followed by targeted therapy of stool positive persons. The third option would be mass treatment with oral niclosamide, a drug that acts on the intestinal parasite alone, av…	n/a	n/a	n/a	n/a	n/a	costs per case detected and treated for each and prevalence of taeniasis	n/a	n/a	n/a	n/a	n/a	n/a	n/a	n/a	n/a	n/a	2	n/a	Two (0.3%) of 653 samples tested positive for coproantigens
Anna2016	3	7	Lao PDR	Phongsaly, in Mai District bordering Vietnam	300 inhabitants from the Tai Dam ethnic group	one village, 50/55 of permanent househholds (90.9%) households had at least one member that was (i) eligible for treatment at either MDA1 and/or MDA2 and (ii) supplied researchers with a faecal sample at the pre and/or post data collection events and over 75% of the eligible village pig population	pig and community level	MDA with albendazole and oxfendazole	4	Funding acknmowledged from Australian Centre for International Agricultural Research (ACIAR) Animal Health Programme and from Australian National Health and Medical Research Council	n/a		n/a	n/a	n/a	local government medical personnel, project veterinary staff	administering the MDA and monitoring, for ensuring compliance, established the number of eligible pigs per household each time and treated	n/a	n/a	not reported	2 years	less than 20 percent jhave access to toilet	not reported	not reported	low-input production systems	high numbers of free ranging pigs.	consumption of raw pork as part of sacrificial ancestral ceremonies	census	211 unique individuals providedfaecal samples for copro-Ag ELISA analysis, 48 of whom providedsamples at both the 2013 (pre intervention) & 2015 (post inter-vention) sampling points.	The human intervention consisted of two rounds of community mass drug administration (MDA) with a three day albendazole 400 mg protocol, The porcine intervention consisted of intramuscular vaccination with the TSOL18 anti-cysticercosis vaccine (Lightowlers, 2013) and oral oxfendazole (Oxfen LV®, Virbac) at 30 mg/kg (Moreno et al., 2012), followed by a repeat treatment one month later	n/a	n/a	n/a	n/a	n/a	prevalence and incidencies	n/a	n/a	n/a	n/a	n/a	n/a	n/a	n/a	copro-antigen ELISA	an estimated sensitivity of 84.5% (95% C.I. 61.9–98%) and specificity of 92% (95% C.I. 90–93.8%)	37/121. Of the 37 positive copro antigen ELISA samples, microscopy anal-ysis detected taeniid eggs in 10 samples, which were subsequentlysubmitted to PCR and sequencing. Of these, 8 matched publishedsequences to T. solium	9/138 cases of taeniasis. Taeniid eggs were detected in only one of thepost intervention copro-antigen positive samples, determined asT. solium upon subsequent PCR and sequence analysis	0.306
Jayashi2012	2	1	Peru	Morropon, Piura, Peru	16,510 inhabitants	1 district	pig level	vaccination with TSOL16–TSOL18	1		n/a	n/a	10 months	not reported	n/a	n/a	n/a	n/a	n/a	not reported	7 months	not reported	not reported	not reported	not reported	not reported	not reported	random	The number of animals required for the field trial was calculated using Fisher’s exact test, taking into consideration the prevalence of porcine cysticercosis in the study area being 10%; a 90% reduction in the occurrence of the disease in the pigs vaccinated with the TSOL16–TSOL18 vaccine; a power of 80% and a significance level of 95%. 100 pairs required. 274 included	Pairs of pigs (n = 137) comprising one vaccinated and one control animal, were allocated to local villagers. Animals received two vaccinations with 200 _x0002_g of each of TSOL16 and TSOL18, plus 5 mg Quil-A. Necropsies were performed 7 months after the animals were distributed to the farmers	random depending on seropositivity at sero epidemiological study using EITB	1	1	113	107	the total number of cysts and the number of viable cysts	n/a	19.7% (54/274)	18 of the control group animals	16.8% total number of cysticerci = 34,081, mean = 1893.4, median = 63.5, range = 1–18,451	From the 113 animals vaccinated with the TSOL16–TSOL18 vaccine, 93.8% (106/113) pigs were free of infection. There was a significant 99.7% reduction (Wilcoxon signed-rank test, p < 0.01) in the total number of cysts in the vaccinated group (Total number of cysticerci = 83, mean = 11.9, median = 6, range = 1–54). There was a significant 99.9% (Wilcoxon signed-rank test, p < 0.01) reduction in the …	In the control animals, for every 50 viable cyst 1 degenerated cyst was found (degenerated:viable ratio = 0.02 [665/33,416]). On the other hand, in the vaccinated group, for every viable cyst 27 degenerated cysts were found (degenerated:viable ratio = 26.67 [83/3]). These viable/degenerated ratios were significantly different (Fisher’s exact test p < 0.001).	n/a	95	Necropsy	n/a	n/a	n/a	n/a
[truncated: 16 more columns]

## Sheet: Meta-analysis criteria
Study ID	Study design	intervention	Data type for the outcome measurement i.e Binary, continous, ordinal, counts or count to event	actual outcome measure	possibilty to include in meta-anlaysis
Ngowi2007	not reported	cost effectiveness	continous	opportunity cost for four hours	No
Ngowi2009	RCT	health education	continous	incidence and KAPs	yes
Ngowi2017	cross-sectional study	health education		no evaluation	no
Ngowi2011	quasi-experimental study design with pre- and post-intervention assessments of samerespondents to obtain paired data.	farmer education		KAPs	no
Ngowi2008	a randomised community controlled trial	health education	continous	incidence and KAPs	yes
Plancarte1999	experiment	vaccination	count	number of viable cysts
Pondja2012	A randomized controlled field trial	oxfendazole	binary	prevalence of PCC by Ag ELISA	yes
Sarti2000	a population based intervention study	MDA with praziquatel	binary	Prevalence of taeniasis by coprology	no
Sciutto2006	Vaccination trial	vaccination	binary	prevalence by tongue palpation	no
Steinmann2011	A Randomized Controlled Trial	albendazole and mebendazole	count	EPG and egg reduction ratios of helminths and T.spp	no
Steinmann2015	a prospective community-based intervention study	EduCaction and MDA	binary	prevalence of helminths	no
Vargas-Calla2016	not clear	triclabendazole	count	viable cysts	yes
Alexander2012	not clear	health education	binary	KAPs	no
Allan1997	before and after intervention study	MDA	binary	prevalence of PCC by antibody and Taeniasis	no
Ash2017	before and after intervention study	triple dose albendazole regime	count	EPG for taeniasis and other helminths	no
Assana&Kyngdon2010	a pilot Field vaccination trial	Vaccination	count	viable cysts by necropsy	no
Beam2018	prospective trial- Field trial testing Community based control program	education and survellance system	count	porcine seroincidence using EITB	no
Beam2019	before and after intervention study	education worshops		KAPs	NO
Braae2017	community-based cross-sectional surveys/ follow-up surveys after MDA with praziquantel	MDA with praziquatel	binary	prevalence of taeniasis by copro-Ag-Elisa	no
Bulaya2015	A comparative cross-sectional research design	CLTS for control of T.solium	binary	prevalence of PCC by B158/B60 Ag-ELISA	no
Camacho1991	epidemiologic survey	praziquantel	binary	prevalence of taeniasis, HCC and PCC	no
Carabin2018	a cluster-randomised controlled trial	community-based educational programme	binary and count	prevalence and incidence of NCC by B158/B60 Ag-ELISA for NCC	no
Chung1991	Field trial	albendazole	count	cure rate
Cruz1990	a population based study	praziquantel	binary	prevalence	no
Kabululu2018	A repeated cross-sectional group randomization design	oxfendazole and pig housing	binary	Sero-prevalence of PC, prevalence and burden of gastrointestinal (GI) nematodes and prevalence of ectoparasites by Ag-Elisa	no
Kaminsky1991	Trial	albendazole	count	prevalence by kato smear	no
Keilbach1989	trial	praziquantel or niclosamide	binary	prevalence by copro-ELISA	NO
Li2012	community-based study,	Pumpkin seeds	count	curative effect- number releasing full worms and those releasing segments	no
Mkupasi2013	a randomised controlled treatment trial	ivermectin and oxfendazole	count	viable cysts	yes
Molinari1997	Field trial	systematic vaccination of pigs	binary	prevalence of PCC by tongue palpation	no
Molinari1993	Field and laboratory study	vaccination against PCC	binary and count	prevalence by tongue palpation, evangination of metacestodes	yes
Morales2008	Randomised control trial	vaccination against PCC	binary and count	PCC prevalence by tongue palpation, PCC prevalence by necropsy and number of cysticerci in each carcass	yes
Ertel2017	pre and post assessment	vicious worm	continous	KAPs	no
Garcia2006	controlled design-Cohort study	human and porcine chemotherapy	binary	seroprevalence using EITB	no
Garcia2016	comparison study- design not clearly reported	MDA using oxfendazole or niclosamide	count	incidence by serology	no
Gonzales1996	a randomized, no treatment controlled study,	praxiquatel and oxfendazole	count	Necropsy and cyst evagination.	yes
Gonzales2015	cohort study	albendazole, oxfendazolen and praziquatel	count	cyst count	no
Gonzales1995	a randomized, controlled study	albendazole	count	cysts county at necropsy	yes
Gonzales2001	a prospective, controlled study	oxfendazole	count	viable cysts and seroconversion	no
Hobbs2018	a prospective, large-scale community based intervention study	the vicious worm	continous	KAPs	No
Huerta2001	an experimental design- controlled field trial	synthetic vaccine	count	cysts at necropsy	yes
Sikasunge2008	RCT	Oxfendazole	count	number of viable cysts	yes
Mwidunda2015	cluster randomised controlled trial with both pre- and post-intervention assessments of study subjects	health education	continous	KAPs	no
O'neal2014	a controlled prospective interventional cohort pilot study (intervention and control)	ring screening and treatment with niclosamide	count	seroincidence of pigs	no
Braae2016	multiple cross-sectional surveys	effect national National Schistosomiasis Control Programme on Taenia solium taeniosis	binary	B158/B60 Ag-ELISA	no
Alexander2011	cross-sectional study	economic implication of control of praziquatel and niclosamide	binary and continous	costs per case detected and treated for each and prevalence of taeniasis	no
Anna2016	pilot study	11 with 400mg albendazole in Humans and 30 mg/kg oxfendazole in pigs	binary and count	prevalence and incidencies of taniasis by copro-antigen ELISA	no
Jayashi2012	A pair-matched vaccination trial field	vaccination with TSOL16–TSOL18	count	the total number of cysts and the number of viable cysts	no
Gonzalez1997	dose response trial	Oxfendazole	count	cysts evangination	no

## Sheet: Authors for KII
Sn No.	First Author	Title	Email address	notes on stakeholder engagement	notes on contacting author	notes on response
1	Ngowi et al.,2009	Implementation and evaluation of a health-promotion strategy for control of Taenia solium infections in northern Tanzania	helenangowi@gmail.com	non reported	email send	reminder send
2	Ngowi et al.,2008	A health-education intervention trial to reduce porcine cysticercosis in Mbulu District, Tanzania	helenangowi@gmail.com		email send
3	Pondja et al., 2012	Use of oxfendazole to control porcine cysticercosis in a high-endemic area of Mozambique	apondja@yahoo.com	role of stakeholders reported	email send	reminder send
4	Sarti et al., 2000	Mass treatment against human taeniasis for the control of cysticercosis: a population-based intervention study	esarti@epi.org.mx		email send- not delivered
5	Sciutto et al., 2006	Further evaluation of the synthetic peptide vaccine S3Pvac against Taenia solium cysticercosis in pigs in an endemic town of Mexico	edda@servidor.unam.mx		email send	Meeting set 27/01/2020 at 8pm EAT - 11am Mexico
6	Steinmann et al., 2011	Efficacy of single-dose and triple-dose albendazole and mebendazole against soil-transmitted helminths and Taenia spp.: a randomized controlled trial	peter.steinmann@unibas.ch	role of stakeholders reported	email send	Meeting set 10/02/2020 at 4pm EAT
7	Alexander et al., 2012	Changes in knowledge and practices related to taeniasis/cysticercosis after health education in a south Indian community	rajshekhar@cmcvellore.ac.in (V. Rajshekhar). The corresponding author	trained community volunteers and a qualified health educator	email send	reminder send
8	Allan et al., 1997	Mass chemotherapy for intestinal Taenia solium infection: effect on prevalence in humans and pigs	James.Allan@Pfizer.com		email send- not delivered	not deliver
9	Ash et al., 2017	Controlling Taenia solium and soil transmitted helminths in a northern Lao PDR village: impact of a triple dose albendazole regime	a.ash@murdoch.edu.au		email send	meeting done
10	Assana et al., 2010	Elimination of Taenia solium transmission to pigs in a field trial of the TSOL18 vaccine in Cameroon	marshall@unimelb.edu.au (M.W. Lightowlers).		email send- to Assana	email send to assana
11	Beam et al., 2019	To Really Know the Disease: Creating a Participatory Community Education Workshop about Taenia solium Focused on Physical, Economic, and Epidemiologic Evidence	oneals@ohsu.edu - Seth Oneal	volunteers who conducted tongue palpation	email send	agreed for a skype call meeting set for 29/01/2020 at 4.30pm EAT	Discuss Ring screening
12	Braae et al., 2017	Effect of repeated mass drug administration with praziquantel and track and treat of taeniosis cases on the prevalence of taeniosis in Taenia solium endemic rural communities of Tanzania	braae@sund.ku.dk	local stakeholders in schools	email send	reminder send
13	Bulaya et al., 2015	Preliminary evaluation of Community-Led Total Sanitation for the control of Taenia solium cysticercosis in Katete District of Zambia	carolbulaya@gmail.com	Ministry of Local Government and Housing, trained CLTS champions	email send	meeting set 25/01/2020 at 11am EAT
14	Camacho et al., 1991	Epidemiological study and control of Taenia solium infections with praziquantel in a rural village of Mexico	kaethe@servidor.unam.mx - Kaethe Willms	local authorities	email send	reminder send
15	Carabin et al., 2018	Effectiveness of a community-based educational programme in reducing the cumulative incidence and prevalence of human Taenia solium cysticercosis in Burkina Faso in 2011-14 (EFECAB): a cluster-randomised controlled trial	helene-carabin@ouhsc.edu	village chiefs and household chiefs	EMAIL SEND
16	Chung et al., 1991	Poor efficacy of albendazole for the treatment of human taeniasis	no email
17	Cruz et al., 1990	Operational studies on the control of Taenia solium taeniasis/cysticercosis in Ecuador	no email	provincial authorities and local community councils or leaders;
18	Kabululu et al., 2018	Effectiveness of an integrated intervention in the control of endo- and ectoparasites of pigs kept by smallholder farmers in Mbeya rural and Mbozi districts, Tanzania	mwemezie@gmail.com	local authorities	email send
19	Kaminsky1991	Albendazole treatment in human taeniasis	no email
20	Keilbach et al.,1989	A programme to control taeniasis-cysticercosis (T. solium): experiences in a Mexican village	no email
21	Li et al., 2012	Usefulness of pumpkin seeds combined with areca nut extract in community-based treatment of human taeniasis in northwest Sichuan Province, China	litiaoying@sina.com	Yajiang County Centers for Disease Control (CDC) - local stakeholders	email send
22	Mkupasi et al., 2013	Efficacy of ivermectin and oxfendazole against Taenia solium cysticercosis and other parasitoses in naturally infected pigs	emkupasi@yahoo.com or emkupasi@suanet.ac.tz		email send
23	Molinari et al., 1997	Field trial for reducing porcine Taenia solium cysticercosis in Mexico by systematic vaccination of pigs	no email
24	Morales et al., 2008	Inexpensive anti-cysticercosis vaccine: S3Pvac expressed in heat inactivated M13 filamentous phage proves effective against naturally acquired Taenia solium porcine cysticercosis	edda@servidor.unam.mx (E. Sciutto).	trained technicians
25	Garcia et al.,2006	Combined human and porcine mass chemotherapy for the control of T. solium	hgarcia@jhsph.edu	key leaders	email send
26	Garcia et al.,2016	Elimination of Taenia solium transmission in Northern Peru	hgarcia@jhsph.edu	2 universities	email send
27	Gonzales et al., 1996	Effective, single-dose treatment of porcine cysticercosis with oxfendazole	no email
28	Gonzales2015	Successful Antiparasitic Treatment for Cysticercosis is Associated with a Fast and Marked Reduction of Circulating Antigen Levels in a Naturally Infected Pig Model	hgarcia@jhsph.edu		model- exclude
29	Hobbs et al., 2018	Preliminary assessment of the computer-based Taenia solium educational program 'The Vicious Worm' on knowledge uptake in primary school students in rural areas in eastern Zambia	emmaclarehobbs@yahoo.com.au		email send
30	Huerta et al., 2001	Synthetic peptide vaccine against Taenia solium pig cysticercosis: successful vaccination in a controlled field trial in rural Mexico	edda@servidor.unam.mx		email send- corresponding author for another study
31	Sikasunge et al.,2008	Taenia solium porcine cysticercosis: Viability of cysticerci and persistency of antibodies and cysticercal antigens after treatment with oxfendazole	mvj@life.ku.dk (M.V. Johansen).	university of Zambia	experiment-exclude
32	Mwinduda et al., 2015	A School Based Cluster Randomised Health Education Intervention Trial for Improving Knowledge and Attitudes Related to Taenia solium Cysticercosis and Taeniasis in Mbulu District, Northern Tanzania	h_ngowi@yahoo.com	local district authority	send on a different study
33	O'neal et al., 2014	Ring-Screening to Control Endemic Transmission of T a e n i a s o l i u m	oneals@ohsu.edu		interview conducted already
34	Braae et al., 2016	Effect of National Schistosomiasis Control Programme on Taenia solium taeniosis and porcine cysticercosis in rural communities of Tanzania	braae@sund.ku.dk (U.C. Braae).		email send
35	Alexander et al., 2011	Economic implications of three strategies for the control of taeniasis	no email		email send
36	Anna et al., 2016	Assessing the impact of a joint human-porcine intervention package forTaenia solium control:Resultsof a pilot study from northern Lao PDR	anna.okello1@gmail.com (A.L. Okello).	local government	email send
37	Jayashi et al., 2012	Successful immunization of naturally reared pigs against porcine cysticercosis with a recombinant oncosphere antigen vaccine	cesarj@pgrad.unimelb.edu.au, cmjayashi@gmail.com (C.M. Jayashi).		email send
38			sarah.gabriel@ugent.be		email send
39
40
41
42
43
44
45
46
47
48
49
50
51
52
53
54
55
56
57
58
59
60
61
62
63
64
65
66
67
68
69
70
71
72

## Sheet: Dictionary 
variable name	code
Population
pig	1
humans	2
both	3
Disease of focus
porcine cysticercosis (PCC)	1
taeniasis/taeniosis (T)	2
other helminths	3
human cysticercosis (HCC)	4
PCC + HCC	5
HCC + T	6
PCC + T	7
PCC/HCC + T	8
stakeholder type
Ministry of agriculture	1
veterinary department	2
ministry of health	3
local admnistration	4
other government ministry	5
local NGO	6
International NGO	7
private company	8
farmer association or coperative	9
farmers	10
pig production system
Fully confined	1
mixed production system	2

## Sheet: Quality assessment
Assessment of bias of single studies (quality criteria)	Quality of the papers to be judged according to quality criteria (see below). Articles judged as poor quality will be excluded from data synthesis.
	Good quality	Medium quality	Poor quality
	Unbiased selection of subjects	Biased selection of subjects is acknowledged and accounted for	Not acknowledged biased selection of subjects
	Data analysis is appropriate	Limitations in data analysis are acknowledged and accounted for	Data analysis is not appropriate
	Methods used are scientifically sound	Methods used are scientifically sound, although may not be the most appropriate methods	Wrong or inappropriate methods are used
	Accurate description of methods	Some details on methods are lacking, but methods are understandable, and results remain valid	Methods are not clear or incomplete
	Reported results are complete and seem accurate		Reported results are incomplete and/or inaccurate
